# Supplementary material for: Temperature-dependent photostasis and nitrogen limitation in streamlined-genome red algae Cyanidiophyceae from natural habitats
Source: ISME J. 2026 Apr 30;20(1):wrag105. doi: 10.1093/ismejo/wrag105 (PMC13200283; doi:10.1093/ismejo/wrag105)
Supplement: wrag105_Supplemental_Files [file wrag105_supplemental_files.zip]

Archive with 2 entries (2 files):
- Supplementary_Tables_1_-_11_F_wrag105.xlsx
- Supplymentary_Fig_F_wrag105.pdf
