# Supplementary material for: Temperature-dependent photostasis and nitrogen limitation in streamlined-genome red algae Cyanidiophyceae from natural habitats
Source: ISME J. 2026 Apr 30;20(1):wrag105. doi: 10.1093/ismejo/wrag105 (PMC13200283; doi:10.1093/ismejo/wrag105)
Supplement: wrag105_Supplemental_Files [file wrag105_supplemental_files.zip › Supplementary_Tables_1_-_11_F_wrag105.xlsx]

## Sheet: S1
Supplementary Table 1. GenBank accession numbers of rbcL sequences, sampling locations of the respective strains, and references for the strains used for phylogenetic tree construction in Figs. S2 and S3.
Strains used in this study and those collected from Sai-no-Kawara are shown in red.
GenBank accession no.	Strain name	Sampling site	Figures used	References
(rbcL)
LC860426	Cyanidiococcus yangmingshanensis CcyaKS1	Kusatsu, Gunma, Japan (Sampling Point 4)	Fig. S2, S3	Sunada et al., (2025)
LC860427	Cyanidiococcus yangmingshanensis CcyaKS4	Kusatsu, Gunma, Japan (Sampling Point 4)	Fig. S2, S3	Hirooka et al., (2025)
LC860428	Cyanidiococcus yangmingshanensis CcyaKS5	Kusatsu, Gunma, Japan (Sampling Point 4)	Fig. S2, S3	This study
LC860429	Cyanidiococcus yangmingshanensis CcyaKS11	Kusatsu, Gunma, Japan (Sampling Point 1)	Fig. S2, S3	Hirooka et al., (2025)
LC900929	Cyanidiococcus yangmingshanensis CcyaKSE1	Kusatsu, Gunma, Japan (Endolithic)	Fig. S2, S3	This study
LC900930	Galdieria daedala GdKS1	Kusatsu, Gunma, Japan (Sampling Point 3)	Fig. S2, S3	This study
OP616814	Galdieria yellowstonensis 108.79 E11	YNP, USA	Fig. S3	Cho et al., (2023)
OP616813	Galdieria yellowstonensis HSY245	YNP, USA	Fig. S3	Park et al., (2023)
MN545935	Galdieria daedala THAL058	Sukayu, Aomori, Japan	Fig. S3	THAL culture collection, Tunghai University Algal Lab
MN545931	Galdieria partita THAL023	Fukenoyu, Akita, Japan	Fig. S3	THAL culture collection, Tunghai University Algal Lab
NC024665	Galdieria javensis 074W	Java, Indonesia	Fig. S3	Park et al., (2023)
OP616815	Galdieria sulphuraria DBV011	Carseta, Italy	Fig. S3	Park et al., (2023)
OP616816	Galdieria phlegrea 629S	Diyadin, Turkey	Fig. S3	Park et al., (2023)
OP616812	Gronococcus sybilensis	Naples, Italy	Fig. S3	Park et al., (2023)
OP616820	Cavernulicola chilensis	Hualpén, Chile	Fig. S3	Park et al., (2023)
OP616811	Sciadococcus taiwanensis	Pingtung, Taiwan	Fig. S3	Park et al., (2023)
OP616817	Cyanidium sp. THAL103	Yangmingshan National Park, Taiwan	Fig. S3	Park et al., (2023)
OP616818	Cyanidium caldarium ACUF019	Siena, Italy	Fig. S3	Park et al., (2023)
NC001840	Cyanidium caldarium RK01	unknown	Fig. S3	origin not reported
OP616819	Cyanidiococcus yangmingshanensis 8.1.23.F7	Kula manisa, Turkey	Fig. S2, S3	Park et al., (2023)
MN545928	Cyanidiococcus yangmingshanensis THAL066	GengZiPing, Taiwan	Fig. S2, S3	THAL culture collection, Tunghai University Algal Lab
MN545942	Cyanidiococcus yangmingshanensis THAL097	Teshikaga, Hokkaido, Japan	Fig. S2, S3	THAL culture collection, Tunghai University Algal Lab
MN545940	Cyanidiococcus yangmingshanensis THAL096	Manado, Indonesia	Fig. S2, S3	THAL culture collection, Tunghai University Algal Lab
MN545941	Cyanidiococcus yangmingshanensis THAL095	GengZiPing, Taiwan	Fig. S2, S3	THAL culture collection, Tunghai University Algal Lab
KJ569775	Cyanidiaceae sp. MX.AZ01	Los Azufres National Park, Mexico	Fig. S2, S3	GenBank (accession no. KJ569775.1)
NC004799	Cyanidioschyzon merolae 10D	Sardinia, Italy	Fig. S2, S3	Matsuzaki et al., (2004)
AY119765	Cyanidioschyzon merolae DBV201	Java, Indonesia	Fig. S2, S3
PV550782	Cyanidioschyzon merolae MS1	YNP, USA	Fig. S2, S3	Prof. Peter Lammers (Arizona State University)
EF675139	Cc. yangmingshanensis CCMEE 5657	Owakudani, Kanagawa, Japan	Fig. S2	Toplin et al., (2008)
EF675132	Cc. yangmingshanensis CCMEE 5678	Kusatsu, Gunma, Japan	Fig. S2	Toplin et al., (2008)
EF675156	Cc. yangmingshanensis CCMEE 5660	Nakabusa, Nagano, Japan	Fig. S2	Toplin et al., (2008)
EF675145	Cc. yangmingshanensis CCMEE 5664	Kusatsu, Gunma, Japan	Fig. S2	Toplin et al., (2008)
EF675151	Cc. yangmingshanensis CCMEE 5667	Kusatsu, Gunma, Japan	Fig. S2	Toplin et al., (2008)
EF675149	Cc. yangmingshanensis CCMEE 5715	Whaka, New Zealand	Fig. S2	Toplin et al., (2008)
EF675166	Cc. yangmingshanensis CCMEE 5705	Rotowhero, New Zealand	Fig. S2	Toplin et al., (2008)
EF675165	Cc. yangmingshanensis CCMEE 5703	Waimangu, New Zealand	Fig. S2	Toplin et al., (2008)
EF675167	Cc. yangmingshanensis CCMEE 5680	Kusatsu, Gunma, Japan	Fig. S2	Toplin et al., (2008)
NC031147	Palmaria palmata		Fig. S3
NC031149	Graciliaria chorda		Fig. S3
NC031146	Hidenbrandia rubra		Fig. S3
NC031176	Erythrotrichia carnea		Fig. S3
NC000925	Porphyra purpurea		Fig. S3
NC031173	Bangiopsis subsimplex		Fig. S3
NC023133	Porphyririum purpreum		Fig. S3

## Sheet: S2
Supplementary Table 2. RNA-seq results of nuclear-encoded genes of Cc. yangmingshanensis CcyaKS1 in cyanidiophycean algal mats collected at two different points along the same flow (one upstream with a higher temperature and one downstream with a lower temperature) in the Sai-no-Kawara area
Data were normalized to the total mRNA reads of Cc. yangmingshanensis CcyaKS1. In the BLAST annotation column, the code “CM (any letter) followed by a three-digit number and a final ‘C’” indicates the gene ID of the ortholog in Cz. merolae 10D.
Genes involved in nitrogen assimilation (Fig. 1I) and HSP20 genes (Supplementary Fig. 11A) are highlighted in yellow and orange, respectively.
Locus	Cz. merolae ortholog	Read counts normalized to be relative to total
	Sampling Time	10:14:00	13:38:00	17:03:00	10:14:00	13:38:00	17:03:00
	Temperature	45.6	44.9	45.4	30.4	30.5	30
		KuW2_5	KuW2_6	KuW2_7	KuW4_5	KuW4_6	KuW4_7	log₂FC	FDR
CcyaKS1_nu_g1	CME195C hypothetical protein	2925.19	2932.56	2809.4	3364.93	3585.77	3139.75	-0.148168	0.270661
CcyaKS1_nu_g2	CME194C uroporphyrinogen decarboxylase	8187.76	8615.63	7299.06	6934.2	5852.47	7221.81	0.15704	0.317313
CcyaKS1_nu_g3	CME193C hypothetical protein	1192.9	1496.04	2158.22	1661.66	1679.33	2255.44	-0.0676196	0.734925
CcyaKS1_nu_g4	CME192C uridine kinase	3323.97	4071.42	4741.61	3471.38	3394.46	4558.71	0.0339049	0.869253
CcyaKS1_nu_g5	CME191C hypothetical protein	593134	475731	569715	696001	367819	405739	0.0487497	0.819122
CcyaKS1_nu_g6	CME190C mitochondrial ribosomal protein L19 precursor	5270.64	4639.12	6106.01	4938.49	4235.8	5096.5	0.0796902	0.644025
CcyaKS1_nu_g7	CME188C GTP-binding protein of Obg family	4046.62	4107.65	3985.77	3754.04	2291.31	3650.89	0.13637	0.456513
CcyaKS1_nu_g8	CME186C long chain acyl-CoA synthetase	12002.7	12596.5	9586.04	13391.2	11101.9	10625.8	-0.0166552	0.933839
CcyaKS1_nu_g9	CMJ052C hypothetical protein, conserved	1869.45	2198.34	2062.82	1268.88	1292.22	1352.33	0.550193	5.55266e-05
CcyaKS1_nu_g10	CME183C hypothetical protein	1552.49	1676.36	1423.69	770.875	724.986	728.296	0.988348	1.52822e-12
CcyaKS1_nu_g11	CME181C similar to serine/threonine protein phosphatase	6726.32	5635.62	5121.38	6365.22	7455.72	5871.84	-0.0795122	0.65365
CcyaKS1_nu_g12	CME180C hypothetical protein, conserved	19092.1	17034.6	14346.2	9011.89	15039	11958.5	0.221785	0.223799
CcyaKS1_nu_g13	CME179C dihydrodipicolinate synthase	6828.89	9240.28	15718	6185.35	15276.2	17728.4	-0.0572099	0.76657
CcyaKS1_nu_g14	CMQ336C leucyl--tRNA ligase	2471.08	2560.7	2716.77	2530.43	2616.89	3530.94	-0.0737467	0.686627
CcyaKS1_nu_g15	CME176C hypothetical protein, conserved	1889.04	1778.17	1797.9	1550.32	1583.11	1734.11	0.102214	0.458559
CcyaKS1_nu_g16	CME175C 60S ribosomal protein L37	6505.03	5101.56	4828.68	7785.84	6159.03	6803.96	-0.175213	0.306917
CcyaKS1_nu_g17	CME172C p21-activated protein kinase	32.2716	39.6875	54.6503	39.1556	42.5146	48.6053	-0.0104551	0.963049
CcyaKS1_nu_g18	CME171C similar to ring finger protein	13766.1	12115.9	11834.1	9957.75	11270.9	9056.27	0.198037	0.206022
CcyaKS1_nu_g20	CML232C RIM15-like serine/threonine kinase	2962.07	3001.58	2812.18	2921.98	2690.73	2826.95	0.0317276	0.831658
CcyaKS1_nu_g21	CMG011C hypothetical protein	1982.4	1737.62	1711.76	1360.66	1249.71	1334.29	0.36209	0.0111143
CcyaKS1_nu_g22	CME166C probable pre-mRNA splicing factor ATP-dependent RNA helicase PRP43	2813.39	2954.99	2824.22	2826.54	2706.39	2935.92	0.011557	0.940329
CcyaKS1_nu_g23	CME165C probable dimethyladenosine transferase	901.299	1013.76	906.825	860.199	1153.49	1128.11	-0.0715949	0.691245
CcyaKS1_nu_g24	CME163C hypothetical protein	2146.06	2322.58	2228.62	2027.52	2343.9	2377.74	-0.00581833	0.975319
CcyaKS1_nu_g25	CME162C Rub1-conjugating enzyme E2	492.141	584.096	639.131	567.755	576.185	517.412	0.0219422	0.911635
CcyaKS1_nu_g26	CME159C hypothetical protein, conserved	333.089	426.209	478.885	516.364	454.235	445.287	-0.0825174	0.652367
CcyaKS1_nu_g27	CME158C similar to UGA suppressor tRNA-associated antigenic protein	817.162	1130.23	1179.15	1136.73	1059.51	883.519	0.0089794	0.967499
CcyaKS1_nu_g28	CME157C hypothetical protein	635.058	729.042	820.681	630.16	648.908	631.869	0.101581	0.533036
CcyaKS1_nu_g29	CME156C similar to mitochondrial ribosome small subunit component Rsm22	2750	2586.59	2334.22	2425.2	2442.35	2230.36	0.060516	0.696659
CcyaKS1_nu_g30	CME154C hypothetical protein	1011.94	1285.53	3733.82	1845.21	1369.42	2322.08	0.0203668	0.922783
CcyaKS1_nu_g31	CME153C phosphatidylinositol-4-phosphate 5-kinase	1421.1	1410.63	1747.88	1190.57	1118.81	1396.23	0.165511	0.319187
CcyaKS1_nu_g32	CME151C GTP-binding protein of Nug1 family	2268.23	2146.57	2354.59	1693.48	2060.84	2540.02	0.0437218	0.82714
CcyaKS1_nu_g33	CML302C hypothetical protein	2383.49	1921.39	1139.32	3177.72	2940.22	1988.9	-0.187111	0.3106
CcyaKS1_nu_g34	CME149C hypothetical protein	1753.04	2074.1	2262.89	2516.97	2386.41	2750.12	-0.199359	0.212727
CcyaKS1_nu_g35	CME148C chloroplast peptide chain release factor RF-2	2903.29	3237.12	2447.22	3548.47	3515.29	3302.81	-0.154934	0.331862
CcyaKS1_nu_g36	CME147C hypothetical protein, conserved	3323.97	3643.48	3108.58	3743.03	3957.22	3737.12	-0.1117	0.432406
CcyaKS1_nu_g37	CME146C polo-like protein kinase	5429.69	4999.76	7709.4	3304.97	4128.39	3511.34	0.448288	0.0211987
CcyaKS1_nu_g38	CME145C fructose-1,6-biphosphate aldolase	52782.4	40345.8	24183.2	33124.4	35157.4	28075.1	0.0863413	0.658864
CcyaKS1_nu_g39	CME143C Smt3-activating enzyme E1 C subunit	2925.19	2634.9	3180.83	2680.93	2986.09	3236.96	-0.0129085	0.945975
CcyaKS1_nu_g40	CME142C similar to retinoblastoma binding protein 2	3660.52	3515.79	3484.65	4146.82	4301.81	3597.58	-0.103192	0.48181
CcyaKS1_nu_g41	CME141C similar to GTP-binding protein	5254.5	5773.66	6542.29	4836.93	4441.66	4915.41	0.199178	0.188911
CcyaKS1_nu_g42	CME139C similar to spindle checkpoint protein Xmad1	1951.28	1950.73	3344.78	1896.6	1915.4	2204.49	0.0936634	0.62525
CcyaKS1_nu_g43	CMQ044C aurora kinase	1016.55	1815.27	4820.34	1394.92	2623.6	3194.62	0.0119632	0.953691
CcyaKS1_nu_g44	CME136C dTDP-glucose 4,6-dehydratase	1460.29	2386.42	3147.49	1388.8	1144.54	1952.84	0.20501	0.269207
CcyaKS1_nu_g45	CME135C probable purple acid phosphatase	1400.36	2644.39	1913.69	1523.4	1095.31	1265.31	0.257864	0.166852
CcyaKS1_nu_g46	CME134C hypothetical protein	1391.13	2034.41	2613.95	1413.27	939.797	1730.98	0.184424	0.316051
CcyaKS1_nu_g47	CME133C hypothetical protein	3289.39	2475.29	2146.18	3142.23	2779.11	2602.74	-0.042498	0.838168
CcyaKS1_nu_g48	CME132C porphobilinogen deaminase	13796.1	10789.8	8351.31	13124.5	11517	11287.4	-0.0476015	0.817535
CcyaKS1_nu_g49	CME130C hypothetical protein	4981.35	4962.66	5435.39	5363.09	5341.18	5829.5	-0.060019	0.672359
CcyaKS1_nu_g50	CME128C 20S core proteasome subunit alpha 6	2658.95	3401.04	2766.79	3078.61	4031.06	4735.1	-0.203489	0.259358
CcyaKS1_nu_g51	CME127C similar to fructose 1,6-bisphosphatase	5649.83	6124.81	5265.88	5489.12	5692.49	5884.38	-0.0011679	0.993312
CcyaKS1_nu_g52	CME126C similar to epidermal growth factor receptor substrate 15	8590	8876.19	9441.54	10102.1	10329.9	8626.66	-0.0587419	0.712726
CcyaKS1_nu_g53	CMJ306C similar to ribonuclease PH	1867.14	1888.61	1792.35	1596.81	1172.51	1536.56	0.214513	0.194033
CcyaKS1_nu_g54	CMT116C hypothetical protein	3612.11	3473.52	5717.9	3063.92	3903.51	6893.33	-0.0275688	0.898062
CcyaKS1_nu_g55	CMT117C probable hydroxyacylglutathione hydrolase, cytoplasmic	4879.92	5127.45	5945.77	3906.99	3000.64	3705.76	0.415167	0.0149552
CcyaKS1_nu_g56	CMT118C similar to bacterial peptide chain release factor	2488.37	2419.21	2077.64	1952.88	2243.21	2438.89	0.0345295	0.85066
CcyaKS1_nu_g57	CMT119C inorganic pyrophosphatase fused with fructose-1,6-bisphosphatase	6498.11	6972.92	6153.25	5311.7	4313	5806.77	0.204608	0.210533
CcyaKS1_nu_g58	CMT120C ABC transporter, LktB-related	3288.24	3431.24	4322.01	3331.89	3221.04	2928.08	0.112467	0.501422
CcyaKS1_nu_g59	CMT121C similar to sphingosine kinase	2744.24	2890.28	2450	1974.91	1987	2029.66	0.342837	0.0130145
CcyaKS1_nu_g60	CMH057C hypothetical protein, conserved	3144.17	3143.94	4110.82	2420.3	2854.07	3175.03	0.145638	0.40603
CcyaKS1_nu_g61	CMK297C probable ribonuclease HI large subunit	452.954	380.482	443.686	390.332	332.285	390.41	0.0985433	0.558164
CcyaKS1_nu_g62	CMT122C ATP-dependent Hsl protease ATP-binding subunit HslU, heat shock protein HslU	6702.11	6792.6	4682.33	5460.98	4931.7	4305.49	0.13833	0.442229
CcyaKS1_nu_g63	CMT126C hypothetical protein	3284.78	2650.43	2466.67	2483.93	2140.28	1845.43	0.19578	0.262796
CcyaKS1_nu_g64	CMK157C hypothetical protein, conserved	3391.97	3017.97	2731.59	2761.69	2465.85	2513.37	0.140566	0.365106
CcyaKS1_nu_g65	CMR220C hypothetical protein, conserved	2771.9	3122.37	3756.05	2515.74	2530.74	3483.12	0.0717517	0.709281
CcyaKS1_nu_g66	CMT130C GTP-binding protein of Nug1 family	2905.59	3124.09	3303.1	2970.93	3240.06	3685.38	-0.0420631	0.811643
CcyaKS1_nu_g67	CMT131C probable RNA helicase with DEAD box	2000.84	1957.63	1845.14	2063.01	2038.46	1992.03	-0.0402306	0.773335
CcyaKS1_nu_g68	CMM196C pyrophosphate--fructose-6-phosphate 1-phosphotransferase	2671.62	2583.14	5953.18	3200.97	3316.14	5192.15	-0.0139472	0.95244
CcyaKS1_nu_g69	CMT135C hypothetical protein	3119.97	5089.49	8848.72	6781.25	6801.22	7253.95	-0.070681	0.721375
CcyaKS1_nu_g70	CMT140C hypothetical protein	4146.9	4899.68	4122.86	3240.12	2761.21	3506.64	0.318655	0.0508103
CcyaKS1_nu_g71	CMT138C hypothetical protein	3541.8	2595.22	2935.37	2964.81	3259.08	3020.59	-0.0122828	0.952871
CcyaKS1_nu_g72	CMT137C hypothetical protein, conserved	16837.7	14996.7	7769.61	10526.7	9606.07	9347.9	0.138832	0.458559
CcyaKS1_nu_g73	CMP251C similar to Ras-related GTP-binding protein ragA	6945.3	5708.96	6384.82	9628.59	8493.98	5377.94	-0.112926	0.547742
CcyaKS1_nu_g74	CMT124C hypothetical protein	2937.86	3268.18	3932.97	2903.63	3018.54	3815.52	0.0238953	0.909397
CcyaKS1_nu_g75	CMT147C similar to protein N-methyltransferase	3577.53	4361.31	4537.83	3947.37	3689.82	4500.7	0.0179591	0.92794
CcyaKS1_nu_g76	CMT154C 40S ribosomal protein S6	15458.1	13279.8	12900.3	16413.5	10982.2	14357.4	-0.00159931	0.993312
CcyaKS1_nu_g77	CMB025C protoporphyrinogen IX oxidase (PPO)	349.224	526.29	497.41	420.922	556.047	545.634	-0.0548716	0.785534
CcyaKS1_nu_g78	CMT156C hypothetical protein, conserved	2256.7	2177.63	2096.16	1875.8	1957.91	2104.92	0.0806359	0.560926
CcyaKS1_nu_g79	CMT157C small GTP-binding protein of Sar1/Arf family	1422.25	1594.4	1552.44	1502.59	1333.62	1219.05	0.0933163	0.556917
CcyaKS1_nu_g80	CMT158C hypothetical protein	1936.29	1843.74	1675.63	1959	2069.79	1792.13	-0.0485439	0.764245
CcyaKS1_nu_g81	CMT159C 40S ribosomal protein S8	11296.2	10726	9028.42	11123.8	7157	10596	0.0394614	0.847851
CcyaKS1_nu_g82	CMT160C 60S ribosomal protein L24 homolog	1038.45	975.794	712.307	740.285	1209.43	1178.29	-0.0663288	0.741178
CcyaKS1_nu_g83	CMT161C chloroplast signal recognition particle component SRP43	6177.7	4853.95	3463.35	3905.77	3541.02	3448.63	0.173554	0.340771
CcyaKS1_nu_g84	CMT162C APS reductase	8185.45	7015.19	4558.21	5902.7	5391.53	6371.22	0.0566211	0.778476
CcyaKS1_nu_g85	CMT163C hypothetical protein	4485.75	3407.95	4272.91	1254.2	2698.56	3242.45	0.245832	0.185913
CcyaKS1_nu_g86	CMT165C 3-deoxy-7-phosphoheptulonate synthase	1763.41	1488.28	1894.24	1516.05	3298.24	3897.83	-0.24977	0.179122
CcyaKS1_nu_g87	CMT166C hypothetical protein	3130.34	2966.21	3288.28	6411.72	5239.37	4797.82	-0.658689	0.000100073
CcyaKS1_nu_g88	CMT167C hypothetical protein, conserved	8155.48	9448.21	7865.94	8906.66	9121.63	9397.29	-0.0573367	0.713744
CcyaKS1_nu_g89	CMT168C probable alpha-1,3-mannosyltransferase ALG2	2046.94	2175.91	1907.2	1207.7	1309	1610.25	0.402512	0.0169435
CcyaKS1_nu_g90	CMT169C methionyl aminopeptidase	857.502	936.107	716.012	1234.62	1270.96	1175.15	-0.403564	0.0132853
CcyaKS1_nu_g91	CMT170C hypothetical protein	3576.38	3659.87	3807	3481.17	3500.74	3312.22	0.061541	0.631314
CcyaKS1_nu_g92	CMQ424C nuclear poly(A) polymerase	1149.1	1037.05	804.008	1314.16	1262.01	893.711	-0.0811966	0.674561
CcyaKS1_nu_g93	CMT172C presumed transcriptional regulator for RuBisCO operon	40451.3	15523.8	5745.69	253855	169967	88732.2	-2.72934	0.000113448
CcyaKS1_nu_g94	CMT173C ATP-dependent RNA helicase	13673.9	9955.51	6255.15	13901.4	22160.2	11890.3	-0.206499	0.263332
CcyaKS1_nu_g95	CMT174C similar to kynurenine 3-hydroxylase	3457.67	3851.41	3762.54	3673.28	4207.83	3898.62	-0.0483514	0.753398
CcyaKS1_nu_g96	CMT175C similar to long chain fatty acid elongation enzyme Elo1p	5783.53	4904.85	4139.53	5562.54	5076.02	5022.81	-0.0352077	0.854252
CcyaKS1_nu_g97	CMT210C hypothetical protein, conserved	2110.33	1884.29	1834.03	1746.09	1642.41	1847	0.087087	0.559307
CcyaKS1_nu_g98	CMT209C succinate--CoA ligase (ADP- or GDP-forming), mitochondrial precursor	5890.71	6120.5	5551.18	5333.72	4861.21	4715.5	0.160373	0.241107
CcyaKS1_nu_g99	CMT207C chaperonin containing TCP1, subunit 1 (alpha)	8554.27	8429.27	7268.49	6392.14	6238.46	7202.21	0.18691	0.212645
CcyaKS1_nu_g100	CMT205C hypothetical protein, conserved	2519.49	2408.86	2387.94	1921.07	1850.51	2145.69	0.221381	0.110524
CcyaKS1_nu_g101	CMT204C 4-alpha-glucanotransferase	3091.15	3086.99	3365.16	3067.59	2686.25	3032.34	0.0664363	0.65365
CcyaKS1_nu_g102	CMT203C similar to aspartyl protease	341.157	443.464	374.216	243.499	205.86	293.984	0.375188	0.0446635
CcyaKS1_nu_g103	CMT202C hypothetical protein, conserved	1857.92	1561.62	1253.25	1667.78	1613.32	1652.58	-0.0333993	0.866881
CcyaKS1_nu_g104	CMT201C hypothetical protein	4617.14	4170.64	4072.84	4185.97	4627.38	4361.15	-0.0184733	0.911801
CcyaKS1_nu_g105	CMT102C unknown aldo/keto reductase	869.027	743.709	942.949	394.003	501.225	705.561	0.32529	0.0909417
CcyaKS1_nu_g106	CMT198C NADH dehydrogenase I (Complex I) alpha subcomplex 5 (B13)	3808.04	2980.01	2542.63	3095.74	3416.83	2849.68	-0.00199054	0.992719
CcyaKS1_nu_g108	CMT196C small GTP-binding protein Sar1	2006.6	2408.86	2197.13	1560.1	1918.75	2295.43	0.0852655	0.637041
CcyaKS1_nu_g109	CMT195C SWI/SNF related, matrix associated, actin dependent regulator of chromatin, subfamily d	5206.09	6138.62	6067.11	5950.42	6499.14	5788.74	-0.0340094	0.841796
CcyaKS1_nu_g110	CMT194C nonsense-mediated mRNA decay protein 3	2989.73	3196.57	2674.16	2959.91	2927.92	2711.71	0.0220991	0.896654
CcyaKS1_nu_g112	CMT192C unknown mitchondrial carrier protein	3487.63	2917.89	2532.44	4731.7	5673.47	3874.31	-0.411701	0.0300884
CcyaKS1_nu_g113	CMT191C hypothetical protein, conserved	2120.7	3170.68	4672.14	1966.34	2961.48	4873.86	0.00487132	0.982493
CcyaKS1_nu_g114	CMT190C riboflavin kinase / FMN adenylyltransferase	8399.83	5228.39	2711.21	9657.96	11831.4	5320.71	-0.154502	0.376053
CcyaKS1_nu_g115	CMT188C similar to KRR1-interacting protein	5225.69	4980.78	6052.29	5535.62	5760.73	6054.5	-0.0485664	0.764734
CcyaKS1_nu_g116	CMT185C probable MAP kinase kinase kinase (MAP3K)	2320.09	2561.57	3903.33	1643.31	1708.42	2207.62	0.315012	0.100179
CcyaKS1_nu_g117	CMT184C GTP-binding protein	6238.78	6106.69	4211.78	6907.28	5430.69	5316.01	-0.0348018	0.867891
CcyaKS1_nu_g118	CMJ206C hypothetical protein, conserved	37949.1	32951	21067.2	19336.7	17391.8	13932.5	0.472829	0.0230888
CcyaKS1_nu_g119	CMT182C photosystem II protein M	61327.5	60422.4	47683.8	40089.2	33782.4	35107.9	0.472402	0.00498542
CcyaKS1_nu_g120	CMO152C signal recognition particle recognition component SRP54	2004.29	1943.82	2353.67	2415.41	2482.63	2613.71	-0.157199	0.297795
CcyaKS1_nu_g121	CMT180C manganese transport protein	4244.86	4480.37	4654.54	3959.61	4167.55	4658.27	0.0342059	0.837036
CcyaKS1_nu_g122	CMT178C hypothetical protein	2955.15	2590.04	2157.3	2884.05	2650.45	2299.35	-0.010251	0.959628
CcyaKS1_nu_g123	CMT177C unknown kinase with aarF domain	5501.15	4674.49	3932.04	5571.1	4489.77	4446.6	-0.0165418	0.936753
CcyaKS1_nu_g124	CMQ088C hypothetical protein, conserved	1156.01	1033.6	1251.4	1111.04	983.431	1062.26	0.0639909	0.696756
CcyaKS1_nu_g125	CMT211C similar to U3 snoRNP component Utp11p	3487.63	2967.93	2655.63	3550.92	3195.31	3479.98	-0.0840814	0.614716
CcyaKS1_nu_g126	CMT639C hypothetical protein	3929.06	3994.63	3602.29	5168.53	4336.49	5176.47	-0.242462	0.105148
CcyaKS1_nu_g127	CMM316C homeotic gene regulator BRAHMA	3098.07	3573.6	4346.09	4769.64	4092.59	4195.74	-0.119356	0.487919
CcyaKS1_nu_g128	CMT214C RNA cytosine methyltransferase	4337.07	4247.42	3562.46	4249.6	4462.92	3980.15	-0.0313891	0.856924
CcyaKS1_nu_g129	CMH120C hypothetical protein, conserved	2019.28	2090.49	2066.52	2718.86	2717.58	2543.94	-0.30972	0.0097874
CcyaKS1_nu_g130	CMT216C isocitrate dehydrogenase, cytosolic	4884.53	4264.68	4161.76	4639.93	3100.21	3838.25	0.0875947	0.62884
CcyaKS1_nu_g131	CMT217C Rab geranylgeranyltransferase, beta subunit	3107.29	3321.67	4475.77	3016.2	2572.14	3895.48	0.0745357	0.703167
CcyaKS1_nu_g132	CMT218C temperature sensitive supressor Bem46	1098.39	1385.61	1233.8	1979.8	1700.59	1618.87	-0.35146	0.0342919
CcyaKS1_nu_g133	CMT220C chlorophyll a synthase	2028.5	1951.59	2153.59	1914.95	2516.2	3835.12	-0.156794	0.401427
CcyaKS1_nu_g134	CMT222C unknown ring-finger protein	8565.79	7678.66	8343.9	11081	11114.2	10698.7	-0.354467	0.00335692
CcyaKS1_nu_g136	CMT223C similar to translation initiation factor IF-3	1394.59	1845.47	1256.03	1704.49	1447.74	1825.84	-0.0592776	0.760875
CcyaKS1_nu_g137	CMT224C probable ubiquitin-specific protease	2915.97	3136.17	3315.14	3247.46	2829.46	2802.65	0.0400694	0.811643
CcyaKS1_nu_g138	CMT227C carboxyl-terminal processing protease	1416.49	1426.16	1122.65	1593.14	1254.18	1248.06	-0.0193785	0.926758
CcyaKS1_nu_g139	CMT515C chromatin assembly factor 1 55 kDa subunit	2623.22	3089.58	2632.48	2655.24	2265.58	2554.92	0.0841517	0.600279
CcyaKS1_nu_g140	CMT231C hypothetical protein	481.768	829.986	3198.43	505.351	1772.19	2845.76	-0.0172435	0.922872
CcyaKS1_nu_g141	CMT232C protoheme IX farnesyltransferase (Complex IV)	6699.81	6756.36	6660.85	6174.34	7212.94	6125.05	0.0230093	0.890086
CcyaKS1_nu_g142	CMN129C fusion protein of aspartate kinase and homoserine dehydrogenase	2990.88	3729.76	5573.41	3810.32	3943.79	3666.57	0.0357212	0.867891
CcyaKS1_nu_g143	CMT234C cysteine desulfurase IscS, mitochondrial precursor	7166.59	7279.2	5894.82	12768.4	10702.5	7475.81	-0.305989	0.103274
CcyaKS1_nu_g144	CMT236C hypothetical protein	5761.63	3781.53	2434.25	5098.79	4601.65	2827.73	-0.01514	0.947337
CcyaKS1_nu_g145	CMQ102C hypothetical protein, conserved	2444.57	2225.09	1565.41	1866.01	1868.41	1844.65	0.0657401	0.730429
CcyaKS1_nu_g146	CMT239C similar to palmitoyl-protein thioesterase precursor	2335.08	2478.74	2661.19	1339.85	1547.31	3302.03	0.0678931	0.731414
CcyaKS1_nu_g147	CMT240C indole-3-glycerol phosphate synthase	2420.37	4044.67	3421.67	3873.95	4114.97	4049.92	-0.118787	0.514781
CcyaKS1_nu_g148	CMT241C calcium-transporting ATPase, endoplasimc reticulum type	9480.92	8736.42	6908.17	7519.09	8349.65	7144.2	0.0574326	0.754398
CcyaKS1_nu_g149	CMT244C vesicle-inducing protein in plastids 1VIPP1	11644.3	9194.55	5674.37	12073.4	8332.87	6812.58	-0.00979985	0.966473
CcyaKS1_nu_g150	CMT246C hypothetical protein, conserved	3466.89	3879.02	4313.67	4264.28	4476.34	3688.52	-0.0436707	0.811643
CcyaKS1_nu_g151	CMT247C hypothetical protein	7127.41	5810.76	3781.99	8081.95	8797.17	3913.51	-0.0763649	0.696756
CcyaKS1_nu_g152	CML061C SWI/SNF related, matrix associated, actin dependent regulator of chromatin, subfamily c	673.093	1302.78	2479.64	1304.37	1959.03	2252.31	-0.0568491	0.766861
CcyaKS1_nu_g153	CMT251C similar to light-inducible protein ATLS1-like	7533.1	8371.47	7832.59	6426.4	5031.27	5453.99	0.357963	0.0221017
CcyaKS1_nu_g154	CMT252C phosphoserine aminotransferase	4201.07	6563.96	5994.86	6851	8725.57	10255.7	-0.307605	0.104065
CcyaKS1_nu_g155	CMO012C S-adenosylmethionine decarboxylase	946.248	872.261	879.963	900.578	957.698	1142.23	-0.0782797	0.635429
CcyaKS1_nu_g156	CMT254C hypothetical protein, conserved	2173.72	2703.92	3442.97	3802.98	3925.89	3897.83	-0.262384	0.138454
CcyaKS1_nu_g157	CMT256C pyruvate dehydrogenase E1 alpha subunit, mitochondrial precursor	7206.93	7109.23	5633.61	5342.29	4861.21	5423.41	0.219674	0.166852
CcyaKS1_nu_g158	CMT257C small GTP-binding protein of Ran family	6607.6	7738.19	4916.68	6503.49	5609.69	5932.2	0.0370915	0.856352
CcyaKS1_nu_g159	CMT259C hypothetical protein	3991.3	3611.56	3248.45	3449.36	3613.74	3000.99	0.0531246	0.758977
CcyaKS1_nu_g160	CMT286C hypothetical protein, conserved	759.534	1038.78	1470	923.826	884.976	1207.29	0.0350084	0.870748
CcyaKS1_nu_g161	CMT285C phosphoglucomutase	10024.9	13253.9	10208.5	8292.41	8624.88	11435.6	0.10281	0.571603
CcyaKS1_nu_g162	CMT283C hypothetical protein	3665.13	3108.56	4966.69	6333.41	7282.31	8790.51	-0.620365	0.003814
CcyaKS1_nu_g163	CMT282C hypothetical protein, conserved	2186.4	1983.51	1735.84	2740.89	2135.8	2778.34	-0.209892	0.213915
CcyaKS1_nu_g164	CMT281C hypothetical protein, conserved	5497.69	5268.94	3842.19	5334.94	5135.32	3722.23	0.0152403	0.944434
CcyaKS1_nu_g165	CMT280C isoleucine--tRNA ligase, cytoplasmic	4794.63	4407.9	3593.95	4589.76	4173.15	4147.92	-0.00585193	0.976425
CcyaKS1_nu_g166	CMT279C similar to prostatic acid phosphatase precursor	6105.09	5149.02	3932.97	5668.99	6320.14	5333.26	-0.0788597	0.674561
CcyaKS1_nu_g167	CMT278C tRNA (5-methylaminomethyl-2-thiouridylate)-methyltransferase	5223.38	4808.22	4716.6	5308.02	5288.6	4408.19	-0.0121468	0.948976
CcyaKS1_nu_g168	CMT277C hypothetical protein	2763.83	3045.58	2845.52	3744.25	3539.9	2928.08	-0.134008	0.401427
CcyaKS1_nu_g169	CMT275C valine--tRNA ligase	12263.2	11790.6	12344.5	17487.8	14457.2	15549.8	-0.290588	0.0406757
CcyaKS1_nu_g171	CMT274C similar to alpha/beta hydrolase	2929.8	3555.48	3830.15	3194.85	2433.4	3332.6	0.0888778	0.624264
CcyaKS1_nu_g172	CMT273C Type II DNA topoisomerase VI subunit B	3360.85	3982.55	4668.43	4315.68	3161.75	3824.93	0.0354671	0.86196
CcyaKS1_nu_g173	CMT266C MYB-related protein	3546.41	4230.17	5999.49	2857.13	4054.55	5933.77	0.0265447	0.904471
CcyaKS1_nu_g174	CMT197C 40S ribosomal protein S27	472.548	533.192	417.751	669.315	698.135	508.788	-0.201922	0.253129
CcyaKS1_nu_g175	CMT268C hypothetical protein, conserved	842.518	755.787	848.469	762.31	779.808	919.581	-0.00510071	0.978458
CcyaKS1_nu_g176	CMT269C probable MAP kinase kinase (MAP2K)	1814.12	2005.94	1991.49	2225.75	2035.11	2305.62	-0.105875	0.458838
CcyaKS1_nu_g177	CMT270C hypothetical protein	7648.36	7631.21	8025.26	7910.65	8542.08	7808.21	-0.0329037	0.821327
CcyaKS1_nu_g178	CMT271C similar to nascent-polypeptide-associated complex alpha polypeptide	10122.9	9385.22	8132.71	10343.2	8450.34	9347.9	-0.0120178	0.952797
CcyaKS1_nu_g179	CMT272C eukaryotic translation initiation factor eIF-2B beta subunit	1666.6	2256.15	1827.54	2109.51	2122.38	2382.44	-0.09854	0.563948
CcyaKS1_nu_g180	CMQ238C hypothetical protein	1010.79	1588.36	2167.49	1596.81	1562.97	1708.24	-0.00891427	0.970582
CcyaKS1_nu_g181	CMO140C mitochondrial translation elongation factor G2 (EF-G2)	1260.9	1478.79	1352.36	1796.26	1755.41	1701.97	-0.270523	0.0530747
CcyaKS1_nu_g182	CMT264C probable iron-sulfur cluster assembly protein IscA	1417.64	1530.56	1225.46	1241.97	1276.56	1121.84	0.10598	0.507827
CcyaKS1_nu_g183	CMT262C U6 snRNA-associated Sm-like protein LSm3	410.31	424.483	433.497	955.64	471.017	464.102	-0.18833	0.307536
CcyaKS1_nu_g184	CMO130C ATP-binding cassette, sub-family G	712.279	1005.13	1196.75	1092.68	959.936	1301.37	-0.072316	0.715683
CcyaKS1_nu_g185	CMT260C hypothetical protein, conserved	3236.38	3666.78	5697.53	3833.57	3753.59	4133.8	0.0359788	0.865595
CcyaKS1_nu_g186	CMT259C hypothetical protein	4625.21	3818.62	3691.21	4004.88	4083.64	3225.2	0.0453235	0.81249
CcyaKS1_nu_g187	CMT288C hypothetical protein, conserved	7674.87	12304	13861.7	16324.2	21447.5	18498.2	-0.369406	0.0599238
CcyaKS1_nu_g188	CMT289C PGR5	6114.31	4283.66	1789.57	6048.31	4912.68	2982.17	-0.0355516	0.862004
CcyaKS1_nu_g189	CMK078C hypothetical protein, conserved	5331.72	4817.71	3392.95	5883.12	5119.66	4802.52	-0.0904728	0.628075
CcyaKS1_nu_g190	CMT290C similar to TFIIH subunit SSL1	4604.46	4530.41	4298.85	4307.11	3517.53	4045.22	0.101825	0.500589
CcyaKS1_nu_g191	CMC194C hypothetical protein	5964.48	4790.97	3546.71	4702.34	3602.56	3617.18	0.0979241	0.6085
CcyaKS1_nu_g192	CMT292C ribose-phosphate pyrophosphokinase	9456.72	7621.72	8709.78	5766.88	8292.59	8413.42	0.0829975	0.655528
CcyaKS1_nu_g193	CMT435C 2C-methyl-D-erythritol 2,4-cyclodiphosphate synthase	8377.93	8410.29	8818.15	8083.17	7569.84	5896.92	0.130728	0.435242
CcyaKS1_nu_g194	CMT297C ribosomal protein S6 kinase RSK-1	2263.62	2187.12	1556.14	2023.85	2182.79	1784.29	0.00155545	0.993312
CcyaKS1_nu_g195	CMT298C large fused protein of putative glutamine amidotransferase and glutamate carboxypeptidase	4395.85	3542.54	2961.31	5485.45	5535.85	3773.18	-0.192266	0.295602
CcyaKS1_nu_g196	CML131C ATPases of the AAA+ class	1086.86	1551.26	1983.16	1560.1	1586.47	1778.8	-0.0313328	0.883782
CcyaKS1_nu_g197	CMT302C hypothetical protein	726.11	1170.78	1216.2	846.739	952.104	1323.32	-0.00134992	0.993367
CcyaKS1_nu_g198	CMT304C hypothetical protein, conserved	5103.52	5934.14	2632.48	6929.31	6821.36	5457.12	-0.155106	0.405306
CcyaKS1_nu_g199	CMT305C argininosuccinate synthase	8724.85	7192.06	8439.31	3306.2	6206.02	6646.39	0.228304	0.218948
CcyaKS1_nu_g200	CMT308C hypothetical protein, conserved	4751.99	4093.85	1783.08	6257.55	4603.89	3327.11	-0.0940773	0.614516
CcyaKS1_nu_g201	CMT309C zinc finger protein	4108.86	4489	3365.16	6399.49	6181.4	4748.43	-0.318197	0.0746195
CcyaKS1_nu_g202	CML315C similar to transcription factor DP-1	3451.9	3514.93	4277.54	3827.46	3840.86	3988.77	-0.0255423	0.886163
CcyaKS1_nu_g203	CMT312C membrane-associated calcium-independent phospholipase A2	1734.6	2076.69	3028	3014.98	2210.76	2793.24	-0.0788772	0.690281
CcyaKS1_nu_g204	CMT313C O-acetylserine (thiol)-lyase 1	12823.3	21053.3	24448.1	15312.3	20108.3	27452.6	-0.0293924	0.893343
CcyaKS1_nu_g205	CMT314C phosphomannomutase	2550.61	2405.41	2289.76	3676.95	2421.1	3047.24	-0.165635	0.342393
CcyaKS1_nu_g206	CMT315C probable oligoribonuclease, mitochondrial precursor	357.292	475.387	605.785	521.258	353.543	484.485	0.0262524	0.905706
CcyaKS1_nu_g207	CMT316C apospory-associated protein C	10928.5	13693.9	8200.33	17462.2	15967.6	12336.3	-0.205432	0.265495
CcyaKS1_nu_g208	CMT317C hypothetical protein	3947.5	3954.94	3664.35	4707.23	5983.38	4794.68	-0.28671	0.0710957
CcyaKS1_nu_g209	CMT318C chaperonin containing TCP1, subunit 8 (theta)	5663.66	6632.98	6086.56	4583.65	4170.91	6630.71	0.104838	0.568687
CcyaKS1_nu_g210	CMT321C probable eukaryotic translation initiation factor eIF-1	8827.42	7020.37	5922.61	5452.41	8520.83	4893.46	0.0661837	0.743589
CcyaKS1_nu_g211	CMT322C chaperonin containing TCP1, subunit 2 (beta)	6484.28	7446.58	6193.08	6805.72	8214.27	8659.59	-0.124316	0.452275
CcyaKS1_nu_g212	CMG006C hypothetical protein	753.772	477.112	898.488	442.947	788.758	573.856	0.0659664	0.744165
CcyaKS1_nu_g213	CMT325C serine/threonine kinase 11	5251.04	4585.63	5216.79	5201.57	4871.28	4412.11	0.0280404	0.870095
CcyaKS1_nu_g214	CMT328C serine/threonine kinase KIN82	13854.9	11838.1	8745.9	17498.9	19593.7	10872.7	-0.170148	0.35908
CcyaKS1_nu_g215	CMS228C similar to monoglyceride lipase	5946.04	2527.06	990.19	5337.39	3092.38	1402.5	-0.00629966	0.975378
CcyaKS1_nu_g216	CMT330C mitochondrial ribosomal protein S2, mitochondrial precursor	2724.64	2142.26	1713.61	1757.11	2066.43	1585.94	0.115006	0.533036
CcyaKS1_nu_g217	CMT331C hypothetical protein	2335.08	2513.25	1858.11	1538.08	1852.74	2046.13	0.14507	0.410928
CcyaKS1_nu_g219	CMT283C hypothetical protein	1628.56	1311.41	2159.15	2611.19	2899.95	3549.76	-0.500523	0.0149804
CcyaKS1_nu_g220	CMT336C hypothetical protein	3449.6	3776.35	3180.83	2986.83	2613.53	3473.71	0.0976551	0.563948
CcyaKS1_nu_g221	CMT338C hypothetical protein	2499.89	2462.35	2640.81	2507.18	2233.14	2637.23	0.0222984	0.893892
CcyaKS1_nu_g222	CMT339C hypothetical protein	1718.46	1716.91	1821.99	1249.31	1499.2	1476.97	0.212856	0.148545
CcyaKS1_nu_g224	CMT341C similar to RNA binding protein	1249.37	1413.22	1263.44	1414.49	1537.24	1395.44	-0.0829457	0.573189
CcyaKS1_nu_g225	CMT342C hypothetical protein	2720.03	2809.18	3978.36	3052.91	3365.37	4038.95	-0.0528126	0.790778
CcyaKS1_nu_g226	CMT343C unknown methyl transferase	1803.75	1766.09	1591.34	1856.22	1985.88	1644.74	-0.044211	0.792271
CcyaKS1_nu_g227	CMT344C hypothetical protein, conserved	814.857	744.571	751.21	898.13	830.154	723.592	-0.0412006	0.817535
CcyaKS1_nu_g228	CMT347C hypothetical protein	17369	14744.8	19097	17011.9	14122.7	14463.2	0.0814057	0.632419
CcyaKS1_nu_g229	CMA075C similar to RNA-binding protein QKI	7142.39	6642.47	5888.34	6414.17	7124.56	6311.64	-0.0063877	0.973864
CcyaKS1_nu_g230	CMT350C DNA polymerase delta, subunit D	6159.26	5375.06	4305.33	4001.21	4838.84	4037.38	0.144978	0.408635
CcyaKS1_nu_g231	CMT351C eukaryotic translation initiation factor eIF-6	2793.8	2887.69	2748.26	2948.9	3091.26	2867.71	-0.0462926	0.731414
CcyaKS1_nu_g232	CMR259C probable DNA repair protein RAD5	4089.27	4612.37	4665.65	4889.55	4480.82	4873.08	-0.0498069	0.744014
CcyaKS1_nu_g233	CMT354C probable GTPase activating protein	943.943	1061.21	1231.95	1171	1165.8	1306.86	-0.0847554	0.616509
CcyaKS1_nu_g234	CMT356C dynein light chain	594.719	824.809	768.81	420.922	681.353	620.894	0.132573	0.474729
CcyaKS1_nu_g235	CMT357C similar to splicing factor 3b subunit 2, 145kD	2205.99	2117.24	2280.49	2249	2433.4	2209.19	-0.0338626	0.824991
CcyaKS1_nu_g236	CMT358C similar to N-terminal acetyltransferase complex ARD1 subunit	1436.08	1580.6	1343.1	1108.59	1247.47	1288.04	0.15726	0.303059
CcyaKS1_nu_g237	CMT359C hypothetical protein	2791.49	2893.73	2879.79	2302.84	2390.89	2383.23	0.222346	0.0568834
CcyaKS1_nu_g238	CMT361C mitochondrial phosphate carrier protein	11997	9487.89	6768.3	14082.5	13138.1	11593.9	-0.198346	0.282344
CcyaKS1_nu_g239	CMT362C sedoheptulose-1,7-bisphosphatase	1705.78	2017.16	2231.4	1925.96	1813.58	2162.94	0.00563528	0.977348
CcyaKS1_nu_g240	CMT463C hypothetical protein, conserved	1335.81	1734.17	2578.75	1223.61	1409.7	2043.78	0.0777426	0.69604
CcyaKS1_nu_g241	CMT366C hypothetical protein	4350.9	4057.61	3600.44	3702.65	3687.59	2921.81	0.112187	0.502697
CcyaKS1_nu_g242	CMT367C ankyrin-repeat protein	492.141	754.062	1074.48	2510.85	1664.78	1997.52	-1.01007	0.000674139
CcyaKS1_nu_g243	CMT368C similar to oxygen-evolving complex component psbP	788.348	798.926	731.758	8319.33	4146.3	1721.57	-2.4432	1.14092e-05
CcyaKS1_nu_g244	CMT369C similar to O-demethylpuromycin-O-methyltransferase	3365.46	3541.68	3179.91	3133.67	3080.07	2933.57	0.0863411	0.517061
CcyaKS1_nu_g245	CMT371C small GTP-binding protein of Ras family	2173.72	2176.77	2616.73	1686.14	1824.77	1836.81	0.2672	0.0793522
CcyaKS1_nu_g246	CMS088C hypothetical protein, conserved	3172.99	3806.55	4707.34	2792.28	3546.62	4584.58	0.032805	0.878828
CcyaKS1_nu_g247	CMT373C GTP binding protein HflX	8207.35	7902.12	8369.83	6839.99	6844.86	7004.65	0.192679	0.0910691
CcyaKS1_nu_g248	CMC054C glycine--tRNA ligase	7477.78	6307.72	5497.45	6936.65	7417.68	5100.42	-0.00483333	0.982493
CcyaKS1_nu_g249	CMT375C hypothetical protein, conserved	7127.41	6675.26	7017.47	7725.88	10262.8	8579.62	-0.220032	0.165801
CcyaKS1_nu_g250	CMT376C exosome complex exonuclease Rrp4	1395.75	1824.76	2011.87	1252.98	1360.47	1915.21	0.0757551	0.700115
CcyaKS1_nu_g251	CMT377C hypothetical protein	4028.18	3539.95	2475.94	4923.81	4169.79	3116.23	-0.0982764	0.609957
CcyaKS1_nu_g252	CMT378C mitochondrial ribosomal protein L11 precursor	1385.37	1596.99	1306.98	1397.36	1413.05	1645.53	-0.0260878	0.888273
CcyaKS1_nu_g253	CMT379C 20S core proteasome subunit alpha 4	2230.2	3005.03	2688.05	2275.92	2051.89	3098.2	0.0347906	0.867891
CcyaKS1_nu_g254	CMT380C tRNA (5-methylaminomethyl-2-thiouridylate)-methyltransferase	4594.09	4539.04	3913.52	4493.1	4932.82	4912.27	-0.0750823	0.621128
CcyaKS1_nu_g255	CMT381C enoyl-[acyl-carrier-protein] reductase [NADH]	7284.15	6309.44	4115.45	6479.02	6282.1	6885.49	-0.0538995	0.790778
CcyaKS1_nu_g256	CMT382C hypothetical protein	2393.86	2126.73	1690.45	2097.27	2190.62	2065.73	-0.0143806	0.943362
CcyaKS1_nu_g257	CMT383C hypothetical protein	3147.63	2520.15	2891.84	2542.66	2298.03	1941.86	0.187104	0.265495
CcyaKS1_nu_g258	CMT384C adenylate kinase	557.837	687.628	1463.52	26549.9	14207.7	4285.89	-3.78121	6.61906e-09
CcyaKS1_nu_g259	CMT386C hypothetical protein, conserved	1122.59	1226.86	1281.97	1055.98	835.748	1007.38	0.197336	0.215271
CcyaKS1_nu_g260	CMT387C hypothetical protein	884.01	1595.26	2796.43	3236.45	3574.59	2261.72	-0.199078	0.268657
CcyaKS1_nu_g261	CMT388C unknown phosphatase CbbY	2814.54	2107.75	1611.72	46011.4	22465.6	8063	-3.34208	1.84188e-08
CcyaKS1_nu_g262	CMT389C cystathionine gamma-lyase	2055.01	2081	2035.03	4707.23	3047.63	3243.23	-0.581645	0.00340781
CcyaKS1_nu_g263	CMT390C hypothetical protein, conserved	2737.32	2581.41	2415.73	2492.5	2437.88	2417.72	0.0411741	0.777134
CcyaKS1_nu_g264	CMT391C hypothetical protein	3344.72	3730.62	4344.24	3248.69	3699.89	3588.17	0.0561122	0.74885
CcyaKS1_nu_g265	CMM298C hypothetical protein, conserved	1396.9	1323.49	1412.57	1547.87	1613.32	1641.61	-0.152228	0.236003
CcyaKS1_nu_g266	CMT394C similar to Sm-like protein LSm1	1278.18	1307.96	1184.71	1098.8	1081.89	1161.04	0.107221	0.440925
CcyaKS1_nu_g267	CMT395C methionyl aminopeptidase	6100.48	4941.95	3975.58	6061.77	5445.23	4778.22	-0.0458845	0.823826
CcyaKS1_nu_g268	CMT396C similar to class 2 transcription repressor NC2 alpha subunit	1749.58	1572.83	1479.26	1381.46	1397.39	1212.78	0.163953	0.286873
CcyaKS1_nu_g269	CMT397C hypothetical protein, conserved	496.752	611.705	582.628	544.507	538.146	566.801	0.017643	0.926758
CcyaKS1_nu_g270	CMT398C hypothetical protein	4507.65	4707.28	4549.87	4151.71	4328.66	5025.16	0.0137201	0.938092
CcyaKS1_nu_g271	CMT399C similar to Golgi transport protein SFT2	1883.28	2074.1	2280.49	1757.11	1948.96	2565.89	-0.00335884	0.986103
CcyaKS1_nu_g272	CMS154C probable sodium/hydrogen antiporter	24284.4	21919.6	19294.3	19796.8	20862.4	19173.2	0.0683119	0.671955
CcyaKS1_nu_g273	CMT402C 40S ribosomal protein S17	11984.3	10176.4	8898.74	13825.6	11294.3	11448.1	-0.11477	0.504505
CcyaKS1_nu_g274	CMT405C unknown hydrolase	7552.7	7606.19	7484.31	6245.31	5507.88	5630.38	0.311873	0.0141308
CcyaKS1_nu_g275	CMO131C hypothetical protein	772.212	1055.17	1322.72	851.633	989.025	1351.54	-0.00598558	0.978626
CcyaKS1_nu_g276	CMT407C hypothetical protein, conserved	1275.88	1216.51	1548.73	469.867	484.443	943.1	0.576743	0.0135065
CcyaKS1_nu_g277	CMT409C hypothetical protein	1742.66	1412.36	1664.52	1407.15	1176.98	1244.92	0.202112	0.207108
CcyaKS1_nu_g278	CMT410C 40S ribosomal protein SA (P40)	14227.1	13139.1	13618.1	18594	13430.1	17939.3	-0.150306	0.372165
CcyaKS1_nu_g279	CMT411C hypothetical protein	2818	2854.05	3287.36	2792.28	2572.14	2569.81	0.10214	0.487919
CcyaKS1_nu_g280	CMT412C isocitrate dehydrogenase (NAD+) subunit 1, mitochondrial	1864.84	2540	2232.33	2421.53	2409.91	3758.29	-0.148325	0.424459
CcyaKS1_nu_g281	CMT414C monodehydroascorbate reductase	25786.1	22822	15881	32386.5	24829.7	17523	-0.0644439	0.752366
CcyaKS1_nu_g282	CMT415C similar to psbB mRNA maturation factor Mbb1	8228.1	8558.69	7436.15	6738.43	6586.41	5876.54	0.240053	0.0973123
CcyaKS1_nu_g283	CMN344C MYB-related protein	22768.7	18091.4	28370	29763.1	27386.1	24356	-0.0987716	0.592332
CcyaKS1_nu_g284	CMI270C similar to carbonic anhydrase precursor	1362.32	976.657	1481.12	54384.6	24170.7	8407.94	-4.26044	8.39481e-13
CcyaKS1_nu_g285	CMK288C probable potassium transporter	3790.76	3887.65	4177.51	6546.32	5178.95	3747.31	-0.163882	0.369125
CcyaKS1_nu_g286	CMT419C mitochondrial ribosome releasing factor RRF	4149.2	3568.42	2461.12	3076.16	2713.1	2640.37	0.10806	0.560625
CcyaKS1_nu_g287	CMT420C malonyl-CoA:Acyl carrier protein transacylase (MCT)	6530.38	4193.93	2602.84	15596.1	10555.9	4503.05	-0.307814	0.105148
CcyaKS1_nu_g288	CMT421C hypothetical protein	3570.62	3587.4	3013.18	1872.12	1778.9	2114.33	0.694157	1.06033e-05
CcyaKS1_nu_g289	CMT423C chloroplast molecular chaperone GrpE	12330	9627.66	5649.36	7602.3	7889.82	9006.1	0.0509059	0.811643
CcyaKS1_nu_g290	CMT424C hypothetical protein	2735.01	2716.87	2510.21	2295.49	2867.5	4507.75	-0.0944327	0.623383
CcyaKS1_nu_g291	CMT426C similar to Bax inhibitor-1 (suppressor of BAX induced cell death)	7120.49	6402.62	6691.42	5044.95	6619.98	6589.94	0.0705678	0.686709
CcyaKS1_nu_g292	CMT427C RuvB-like DNA/RNA helicase reptin	2920.58	2361.4	1831.25	3364.93	3397.81	2422.43	-0.148083	0.424459
CcyaKS1_nu_g293	CMT430C zinc finger protein	18513.5	18314.9	16745.2	16252	21016.8	16180.9	0.00152176	0.993312
CcyaKS1_nu_g294	CMT431C 26S proteasome regulatory subunit RPN8	4007.44	5530.36	4890.74	4486.98	6272.03	6575.05	-0.109135	0.554641
CcyaKS1_nu_g295	CMT432C similar to charged amino acid rich leucine zipper factor-1	4618.29	4111.1	4017.26	5754.64	5833.46	5282.3	-0.314659	0.0233639
CcyaKS1_nu_g296	CMT433C transcription factor E2F	4037.4	3828.98	7063.78	3546.02	5106.23	5203.12	0.0308276	0.887919
CcyaKS1_nu_g297	CMT434C mitochondrial F-type ATPase F1 subunit alpha, precursor	28373.6	24681.3	22179.7	24876	21013.4	27526.3	0.015326	0.940329
CcyaKS1_nu_g298	CMT435C 2C-methyl-D-erythritol 2,4-cyclodiphosphate synthase	193.629	245.89	263.063	221.474	202.504	163.063	0.108608	0.5577
CcyaKS1_nu_g299	CMN296C hypothetical protein	9155.9	8162.68	8156.79	9420.58	10702.5	10421.1	-0.176845	0.210482
CcyaKS1_nu_g300	CMT439C probable histidinol-phosphate aminotransferase	3474.96	3805.68	3349.42	3065.15	2652.69	3117.8	0.170029	0.254873
CcyaKS1_nu_g301	CMT440C hypothetical protein	1540.97	1356.28	996.674	1260.32	1065.1	1154.77	0.0652282	0.733465
CcyaKS1_nu_g302	CMT441C hypothetical protein, conserved	4316.32	4139.58	3623.59	3498.3	3365.37	3509.77	0.138539	0.330908
CcyaKS1_nu_g303	CMT442C hypothetical protein, conserved	5728.2	4093.85	2691.76	5101.23	5052.53	3002.55	-0.0182983	0.933839
CcyaKS1_nu_g304	CME123C hypothetical protein	2330.47	2104.3	2800.13	2021.41	2219.71	1988.9	0.110929	0.504505
CcyaKS1_nu_g305	CMI209C TATA-box binding protein-associated factor 5	2958.61	2698.75	2217.51	2655.24	2754.5	2652.13	-0.0157974	0.933839
CcyaKS1_nu_g306	CMT445C acetoacetyl-CoA synthetase	3806.89	3840.19	4270.13	3524	3453.75	3392.18	0.133983	0.310346
CcyaKS1_nu_g307	CMT447C hypothetical protein	7984.91	8172.17	14864	6253.88	8835.21	8074.76	0.137339	0.463197
CcyaKS1_nu_g308	CMP355C similar to J-type co-chaperone HSC20	765.297	1398.55	2554.67	1108.59	1446.62	1539.69	0.0417113	0.841387
CcyaKS1_nu_g309	CMT450C similar to nuclear transport factor 2	2068.84	2398.5	2913.14	1531.96	1863.93	2211.54	0.185294	0.302091
CcyaKS1_nu_g310	CMT451C RNA polymerase I, II, III common subunit	801.026	968.029	1064.29	899.354	1001.33	1191.61	-0.053691	0.778124
CcyaKS1_nu_g311	CMT452C mitochondrial DNA helicase Twinkle	3690.48	3841.92	3772.72	4397.66	3425.78	3225.98	0.0149204	0.940733
CcyaKS1_nu_g312	CMT453C similar to nucleolar RNA-associated protein NRAP	1946.67	2664.24	3030.78	1890.48	1812.47	2587.84	0.105903	0.572075
CcyaKS1_nu_g313	CMT454C similar to chondroitin 4-sulfotransferase	11.5256	62.9823	101.89	84.4292	59.2967	94.0748	-0.0482878	0.774837
CcyaKS1_nu_g314	CMT456C hypothetical protein, conserved	3984.39	3415.71	3167.87	2460.68	3780.45	2634.88	0.101984	0.581344
CcyaKS1_nu_g315	CMT459C long-chain-fatty-acid CoA ligase	4201.07	4917.79	7537.11	3470.16	3735.69	6009.03	0.097467	0.612518
CcyaKS1_nu_g316	CMT460C similar to RAB geranylgeranyl transferase alpha subunit	1972.02	1984.37	2346.26	1785.25	1608.84	1738.82	0.191855	0.203456
CcyaKS1_nu_g317	CMT461C probable retinoblastoma-binding protein 2	3285.94	3257.82	3361.46	3254.81	3077.84	3028.43	0.0484117	0.71726
CcyaKS1_nu_g318	CMT462C bacterial DNA polymerase I	1749.58	2401.09	3387.39	1857.44	1645.76	2517.29	0.100899	0.600538
CcyaKS1_nu_g319	CMT463C hypothetical protein, conserved	3406.95	3332.88	3322.55	2918.31	2936.87	3207.17	0.0954599	0.461962
CcyaKS1_nu_g320	CMT465C similar to dual-specificity phosphatase laforin	5674.03	5316.39	5068.59	5252.96	4474.11	4590.07	0.0945211	0.523861
CcyaKS1_nu_g321	CMT466C similar to transmembrane calcium/manganese transporter Ccc1p	5278.71	4599.43	3656.94	6896.27	6871.71	3980.15	-0.138861	0.458559
CcyaKS1_nu_g322	CMT467C probable GDP-fucose transporter	1640.09	1824.76	1886.83	1566.22	1765.48	2071.21	-0.00644199	0.975378
CcyaKS1_nu_g323	CMT469C probable tyrosyl-DNA phosphodiesterase	4286.36	3291.47	2940	4179.86	3990.78	4011.51	-0.0983432	0.576433
CcyaKS1_nu_g324	CMR484C chromosome assembly complex Condensin I, subunit D2	2105.72	1931.74	1826.62	1162.43	1083	1584.38	0.3855	0.0347786
CcyaKS1_nu_g325	CMT471C UDP-glucose dehydrogenase	3882.96	5346.59	10776.3	3897.2	5577.25	9323.6	0.01643	0.940281
CcyaKS1_nu_g326	CMT472C similar to FKBP-type peptidyl-prolyl cis-trans isomerase	4436.19	3418.3	1723.8	3499.53	3315.02	2105.71	0.0234305	0.916589
CcyaKS1_nu_g327	CMT477C 20S core proteasome subunit beta 6	2452.64	2932.56	2623.22	3104.3	3161.75	3443.92	-0.181741	0.215449
CcyaKS1_nu_g328	CMT476C probable phosphate transporter Pht2	3696.25	3655.56	4451.68	7126.31	5686.89	5612.35	-0.464787	0.00745762
CcyaKS1_nu_g330	CMT473C hypothetical protein	1240.15	1354.55	1354.22	1336.18	1143.42	1477.76	-0.00165321	0.992719
CcyaKS1_nu_g331	CMN193C pepsin A precursor	1741.51	1433.06	1769.19	2109.51	2127.97	2130.79	-0.253596	0.0948689
CcyaKS1_nu_g332	CMT478C hypothetical protein, conserved	3842.62	4060.2	3726.41	3783.41	3329.57	3251.85	0.097639	0.501422
CcyaKS1_nu_g333	CMT479C similar to transcription initiation factor TFIID, subunit TAF7	2570.2	2536.55	2513.91	2078.92	1944.49	2042.99	0.272659	0.0217391
CcyaKS1_nu_g334	CMT480C hypothetical protein, conserved	1477.58	1483.1	1402.38	1204.03	1030.42	952.508	0.328385	0.0345707
CcyaKS1_nu_g335	CMF073C probable high-affinity potassium transporter	1485.64	1320.9	1246.77	1436.52	1494.73	1749.79	-0.111618	0.488544
CcyaKS1_nu_g336	CMK056C hypothetical protein	1613.58	1556.44	1633.03	1124.5	1157.96	1393.88	0.265497	0.0843669
CcyaKS1_nu_g337	CMI098C similar to eukaryotic translation elongation factor 2 (eEF-2)	11550.9	6895.27	3037.26	7932.67	4741.5	2042.99	0.0784438	0.642339
CcyaKS1_nu_g338	CMT484C probable flavin-linked sulfhydryl oxidase ERV1	3912.93	3301.82	2873.31	2754.35	2735.48	2775.99	0.161781	0.318342
CcyaKS1_nu_g339	CMT485C mitochondrial ribosomal protein S7, precursor	2574.81	2507.21	2480.57	1759.55	2029.51	2511.01	0.132928	0.437982
CcyaKS1_nu_g340	CMT486C similar to ribosome binding factor A	2516.03	2822.12	2831.63	2169.46	2747.79	3276.16	-0.00184599	0.992719
CcyaKS1_nu_g341	CMT487C similar to DNA cross-link repair protein SNM1	1570.93	1673.78	2321.25	1131.84	1561.85	1818	0.110084	0.559384
CcyaKS1_nu_g342	CMT488C glutamine-dependent NAD synthetase	2375.42	3215.55	3295.69	2129.08	1671.5	2751.69	0.182983	0.316051
CcyaKS1_nu_g343	CMT489C 2-methylthioadenine synthetase	10812.1	9177.3	7428.74	9424.25	7979.33	7750.2	0.0521785	0.787099
CcyaKS1_nu_g344	CMT491C similar to thylakoidal sec-independent protein transporter Tha4	10812.1	8701.91	6724.77	8228.78	8923.6	7574.59	0.0329014	0.873854
CcyaKS1_nu_g345	CMT492C similar to 3-methyladenine DNA glycosylase alkA	1559.41	1431.34	1071.7	1732.63	1575.28	1331.94	-0.0790998	0.674561
CcyaKS1_nu_g346	CMT493C mitochondrial division protein FtsZ1-2	94.5096	158.75	215.822	124.808	38.0394	43.1176	0.248869	0.155107
CcyaKS1_nu_g347	CMT494C similar to pheromone shutdown protein TraB	3498.01	4030	4484.1	3982.85	4415.93	4208.28	-0.0336691	0.850132
CcyaKS1_nu_g348	CMF086C probable myo-inositol dehydrogenase	2157.58	2972.25	3332.74	2755.57	4037.77	4083.63	-0.140663	0.449643
CcyaKS1_nu_g349	CMT495C similar to 5'-AMP-activated protein kinase, gamma-1 subunit	2235.96	2247.52	2303.65	2012.84	2075.39	2072	0.0914742	0.454057
CcyaKS1_nu_g350	CMT497C glucose-6-phosphate isomerase	8745.59	9037.53	6237.55	4729.26	3368.73	3781.02	0.755232	0.000472573
CcyaKS1_nu_g351	CMT247C hypothetical protein	6253.77	5852.18	6842.4	6772.69	7137.98	6161.9	-0.0429571	0.791596
CcyaKS1_nu_g352	CMF104C similar to Tsi1-interacting protein TSIP1	4533	4042.08	4363.69	3028.44	3626.05	3207.17	0.287506	0.0501838
CcyaKS1_nu_g353	CMF021C hypothetical protein, conserved	799.874	709.198	898.488	520.035	553.809	511.14	0.458028	0.00443938
CcyaKS1_nu_g354	CMT500C hypothetical protein	2240.57	2106.02	2422.21	1946.77	2516.2	2411.45	-0.0103846	0.957623
CcyaKS1_nu_g355	CMT501C probable transcription elongation factor S-II (TFIIS)	5268.33	4896.23	4478.55	5184.44	4519.98	4252.97	0.0338584	0.847809
CcyaKS1_nu_g356	CMQ255C CAD complex (carbamoyl-phosphate synthase II / aspartate carbamoyltransferase catalytic chain / dihydroorotase)	998.113	1087.95	1210.64	1201.59	1217.26	960.347	-0.0151801	0.940329
CcyaKS1_nu_g357	CMR167C methylenetetrahydrofolate dehydrogenase (NADP+) / methenyltetrahydrofolate cyclohydrolase	2547.15	2395.92	2088.75	2379.92	2199.57	1937.16	0.0531352	0.761086
CcyaKS1_nu_g358	CMT504C alpha-tubulin	10524	11132.3	46236	6548.77	13323.9	29111.5	0.0521743	0.754617
CcyaKS1_nu_g359	CMB098C hypothetical protein, conserved	3613.26	3587.4	3795.88	2550.01	3761.43	3581.9	0.0655539	0.725583
CcyaKS1_nu_g360	CME030C unknown RING finger protein	5864.2	4454.49	5202.9	6215.94	7997.23	5791.87	-0.184299	0.295676
CcyaKS1_nu_g361	CME029C chromosome assembly complex Condensin, core subunit C	7620.7	6616.59	12405.6	4040.36	4941.77	6558.58	0.320151	0.101544
CcyaKS1_nu_g362	CMS208C threonine--tRNA ligase, cytoplasmic	5565.69	5779.7	6732.18	5020.48	5522.43	7297.07	0.0075846	0.973494
CcyaKS1_nu_g363	CMS209C mitochondrial inner membrane insertion complex subunit Tim22	805.637	861.045	1034.65	762.31	689.185	1401.71	-0.0221718	0.92206
CcyaKS1_nu_g364	CMH179C similar to nucleoporin 155kD	5497.69	5752.09	7825.18	5962.66	5359.08	6448.83	0.0423311	0.834775
CcyaKS1_nu_g365	CMS213C hypothetical protein	668.482	677.275	1457.03	578.768	790.996	840.402	0.0867407	0.650898
CcyaKS1_nu_g366	CMS519C hypothetical protein	2637.05	2210.42	6253.29	2007.95	2583.32	3231.47	0.111081	0.540285
CcyaKS1_nu_g367	CMS215C similar to CDK7/cyclin H assembly factor MAT1/TFIIH subunit:	1364.63	1660.83	2493.54	1415.72	1476.82	2622.34	0.000185948	0.999351
CcyaKS1_nu_g368	CMS217C hypothetical protein, conserved	1914.4	1942.1	2207.32	1443.86	1527.17	1876.01	0.18456	0.263407
CcyaKS1_nu_g369	CMS218C similar to mitochondrial distribution and morphology; Mdm38p	1255.13	1269.14	1093.01	2072.8	1762.12	1593.78	-0.422991	0.0115851
CcyaKS1_nu_g370	CMS219C similar to dsRNA-specific ribonuclease	1915.55	1977.47	2002.61	1843.98	1898.61	1901.1	0.0366431	0.7874
CcyaKS1_nu_g371	CMS220C probable phosphate transporter	6798.93	4395.82	1847	5546.63	6477.89	4332.93	-0.0641848	0.737817
CcyaKS1_nu_g372	CMS221C similar to nuclear receptor binding factor 1	13548.3	15363.4	8476.36	15432.2	11844.8	11502.2	-0.0167571	0.940733
CcyaKS1_nu_g373	CMS223C NADH dehydrogenase I (Complex I) iron-sulfur protein 23kDa subunit (TYKY)	4352.05	4227.58	3121.55	3718.55	4185.45	3146.8	0.0329552	0.87172
CcyaKS1_nu_g374	CMS224C hypothetical protein, conserved	4061.61	3640.89	2771.42	3974.29	3716.67	2432.62	0.0162672	0.941832
CcyaKS1_nu_g375	CMM217C similar to single-stranded telomeric DNA-binding protein Gbp1 (hnRNP M)	1400.36	1628.05	2105.43	5180.77	3027.49	1890.9	-0.337854	0.0891043
CcyaKS1_nu_g376	CMF118C similar to serine/threonine protein kinase AKT	2233.65	2301.87	1960	2286.93	2355.09	1728.62	0.0122019	0.953691
CcyaKS1_nu_g377	CMF117C phosphoribulokinase	69221.3	41682.2	14800	65070.4	40080.1	23030.3	-0.00394694	0.983695
CcyaKS1_nu_g378	CMF116C unknown iron-sulfur protein	3622.48	3092.17	2863.12	3462.82	2914.49	2827.73	0.02595	0.893343
CcyaKS1_nu_g379	CMT157C small GTP-binding protein of Sar1/Arf family	1351.95	1623.74	1538.55	1766.89	1626.74	1369.57	-0.0347753	0.853452
CcyaKS1_nu_g380	CMR257C hypothetical protein	3839.16	4346.64	4873.14	4017.11	4167.55	4745.29	0.00659018	0.974813
CcyaKS1_nu_g381	CMG179C RNA polymerase III largest subunit	1289.71	1149.21	1259.74	653.408	573.948	493.893	0.985523	1.68304e-08
CcyaKS1_nu_g382	CMF110C replication factor C subunit 2	886.315	1316.59	1494.08	1037.62	1044.96	1322.54	0.0411485	0.845222
CcyaKS1_nu_g383	CMF111C similar to putative vesicle transport protein	2220.98	2423.52	2724.18	1907.61	2101.12	3064.49	0.0212063	0.922872
CcyaKS1_nu_g384	CMF108C similar to cleavage stimulation factor subunit 2	1466.05	1772.99	2302.72	1708.16	1884.07	2420.86	-0.0418851	0.842387
CcyaKS1_nu_g385	CMF107C hypothetical protein	1795.68	1791.98	1737.69	1043.74	977.837	1709.81	0.221264	0.229006
CcyaKS1_nu_g386	CMF105C similar to MtN3-like protein	3753.87	3491.63	3324.41	3873.95	3931.48	3647.75	-0.0668954	0.632337
CcyaKS1_nu_g387	CMC194C hypothetical protein	2300.5	2226.81	2406.47	2275.92	2816.04	2423.21	-0.0600845	0.713744
CcyaKS1_nu_g388	CMF103C clathrin heavy chain	16955.2	18781.7	16276.5	15421.2	18867.5	15522.3	0.0300618	0.867891
CcyaKS1_nu_g389	CMF102C similar to cell division cycle protein cdc16	1710.39	1948.14	2173.97	2092.37	2115.66	2760.31	-0.122533	0.482806
CcyaKS1_nu_g390	CMF101C similar to Muconate cycloisomerase related protein	5550.71	9126.39	16292.3	10036.1	13811.7	14000.7	-0.0655297	0.739258
CcyaKS1_nu_g391	CMF099C casein kinase-related protein	13021.6	12580.9	10961.6	11280.5	10228.1	9153.48	0.146704	0.352055
CcyaKS1_nu_g392	CMF098C similar to glycine cleavage system H protein	7060.56	5868.57	3442.97	18888.9	10224.8	7706.3	-0.436096	0.043256
CcyaKS1_nu_g393	CMF097C D-ribulokinase, ribitol kinase	2479.15	2010.26	1860.89	4163.95	2893.23	1876.01	-0.159423	0.392286
CcyaKS1_nu_g394	CMF095C TATA-box binding protein	4370.49	3803.09	4169.17	3736.91	4762.76	3919	-0.00412862	0.983099
CcyaKS1_nu_g395	CMF094C hypothetical protein, conserved	2550.61	2376.07	2741.78	2133.98	2350.61	2575.3	0.0613315	0.708331
CcyaKS1_nu_g396	CMF092C hypothetical protein	4611.38	11159.9	15097.4	12847.9	12351.6	8170.4	-0.0224297	0.918869
CcyaKS1_nu_g397	CMF090C probable phosphatidylethanolamine methyltransferase	6136.21	5723.62	5801.27	7088.38	7052.95	6719.29	-0.182667	0.129534
CcyaKS1_nu_g398	CMF089C 1-deoxyxylulose-5-phosphate synthase	24932.1	18275.2	13196.7	34410.4	44383	12793.4	-0.148407	0.397541
CcyaKS1_nu_g399	CMF088C hypothetical protein	2426.13	2782.44	2702.87	2063.01	1903.09	2689.76	0.118718	0.496095
CcyaKS1_nu_g400	CMF087C hypothetical protein	2647.42	2328.62	2412.95	2348.11	2540.81	2412.24	0.00890004	0.957623
CcyaKS1_nu_g401	CMF086C probable myo-inositol dehydrogenase	6554.58	6953.93	7104.54	4042.81	3725.62	5558.25	0.403642	0.0269956
CcyaKS1_nu_g402	CMF016C hypothetical protein	585.498	567.703	466.843	740.285	502.344	553.474	-0.0581132	0.76657
CcyaKS1_nu_g403	CMF083C adaptor-related protein complex 1, gamma subunit	3163.77	3596.89	3819.96	3084.72	3291.53	3589.74	0.0431701	0.79988
CcyaKS1_nu_g404	CML118C hypothetical protein	2577.11	3073.19	3990.4	2474.14	2884.28	3665	0.0333198	0.8762
CcyaKS1_nu_g405	CMF081C hypothetical protein	2194.47	1818.72	2628.77	663.197	882.738	2388.72	0.155756	0.368787
CcyaKS1_nu_g406	CMF080C hypothetical protein, conserved	3993.61	4484.68	4141.38	3039.45	3216.57	3787.3	0.212557	0.166417
CcyaKS1_nu_g407	CMQ176C ATP-binding cassette, sub-family B, member 7, mitochondrial precursor	2913.66	2635.77	2730.66	3213.2	3595.84	2764.23	-0.112245	0.485634
CcyaKS1_nu_g408	CMF079C hypothetical protein, conserved	987.74	1047.4	1132.84	817.372	744.006	822.371	0.309626	0.0326299
CcyaKS1_nu_g409	CMF078C 26S proteasome ATP-dependent regulatory subunit	13003.1	12398	10315.9	13873.3	13813.9	10717.5	-0.0460048	0.811643
CcyaKS1_nu_g410	CMF076C similar to dnaJ protein	5752.41	4265.54	3972.8	4702.34	5004.42	5036.14	-0.0319435	0.872021
CcyaKS1_nu_g411	CMF075C hypothetical protein, conserved	2616.3	3122.37	2998.36	2650.34	3087.9	2529.83	0.0384202	0.834775
CcyaKS1_nu_g412	CMF073C probable high-affinity potassium transporter	2915.97	2952.4	3368.87	2804.52	3030.85	3728.5	-0.0225595	0.909844
CcyaKS1_nu_g413	CMF072C glutamate decarboxylase	8927.7	9518.95	8610.67	12047.7	8685.29	7370.76	-0.0205363	0.925431
CcyaKS1_nu_g415	CMF070C probable mannosyl-oligosaccharide glucosidase	3738.89	3876.43	4025.6	3516.66	3068.89	5023.6	0.0013421	0.993314
CcyaKS1_nu_g416	CMF069C chromosome assembly complex Condensin I, subunit H	2883.69	3215.55	5086.18	3182.61	3542.14	5181.17	-0.0259607	0.908236
CcyaKS1_nu_g417	CMF068C 2-oxoglutarate dehydrogenase, E1 component	17061.3	18413.3	16491.4	10353	12303.5	13865.8	0.357103	0.0293809
CcyaKS1_nu_g418	CMF066C flavin-dependent tRNA:m5U methyltransferase trmFO	18261.1	15348.7	12171.3	14124.1	14476.2	10317.7	0.0917226	0.626556
CcyaKS1_nu_g419	CMF065C mitochondrial ribosomal protein L3 precursor	2511.42	2294.97	2007.24	3194.85	3423.55	3022.94	-0.373884	0.0158116
CcyaKS1_nu_g420	CMK228C mitochondrial translation initiation factor IF-2	4262.15	4061.93	3816.26	3590.07	4282.79	4755.48	-0.0265948	0.887719
CcyaKS1_nu_g421	CMF062C mitochondrial general import pore subunit Tom40	3680.11	4208.6	5261.25	4453.94	4940.65	5753.46	-0.0882169	0.628783
CcyaKS1_nu_g422	CMF193C hypothetical protein	2095.35	1970.57	2351.82	1795.04	1621.15	1788.99	0.200911	0.172946
CcyaKS1_nu_g423	CMF060C similar to dishevelled associated activator of morphogenesis	9651.5	9273.06	8205.88	8750.04	10607.4	7460.13	0.00711236	0.974803
CcyaKS1_nu_g424	CMF059C hypothetical protein, conserved	2951.7	2668.55	1728.43	3297.63	3315.02	2576.08	-0.121698	0.512805
CcyaKS1_nu_g425	CMR212C similar to vacuolar assembly protein Vps41	516.345	560.801	1151.36	1107.37	1349.28	1019.14	-0.198977	0.284294
CcyaKS1_nu_g426	CMF058C probable zinc transporter	4024.72	3447.63	2790.87	3758.93	3467.18	3348.28	-0.0183956	0.928361
CcyaKS1_nu_g427	CMF057C hypothetical protein, conserved	3855.3	4372.52	5739.21	5361.86	4236.92	6060.77	-0.0622394	0.753398
CcyaKS1_nu_g428	CMF056C NADH dehydrogenase type II	21713	20234.6	13662.6	20327.8	26247.2	20353.9	-0.104054	0.577736
CcyaKS1_nu_g429	CMF055C GTP cyclohydrolase I	3137.26	2590.9	2005.39	6699.27	6760.95	3790.43	-0.729056	0.0032866
CcyaKS1_nu_g430	CMF053C similar to hormone-sensitive lipase	3716.99	3344.96	3695.84	3592.52	3609.27	3061.35	0.0346321	0.841387
CcyaKS1_nu_g431	CMF052C hypothetical protein, conserved	5858.44	6214.54	8806.11	5627.39	6939.95	6354.75	0.0560293	0.774837
CcyaKS1_nu_g432	CMR081C similar to meiotic check point regulator	429.903	840.339	2794.58	582.439	1383.96	1629.85	0.0200556	0.916589
CcyaKS1_nu_g433	CMF051C probable calcium/calmodulin-dependent protein kinase	2686.61	2801.42	2981.68	3293.96	3014.06	2703.87	-0.0455544	0.782077
CcyaKS1_nu_g434	CMF050C similar to ribulose-1,5 bisphosphate carboxylase/oxygenase large subunit N-methyltransferase	1644.7	1007.72	551.135	17682.4	11541.6	2440.46	-3.01543	2.19054e-05
CcyaKS1_nu_g435	CMF048C similar to E3 ubiquitin protein ligase Itch	127213	145530	159635	210470	216148	168660	-0.294698	0.0796902
CcyaKS1_nu_g436	CMF047C probable mercaptopyruvate sulfurtransferase	3258.28	2727.22	2154.52	5578.44	5560.47	3743.39	-0.532496	0.0113394
CcyaKS1_nu_g437	CMF016C hypothetical protein	1621.65	1526.24	1135.62	1551.54	1234.04	1207.29	0.0401273	0.843307
CcyaKS1_nu_g438	CMF046C similar to beta-tubulin folding cofactor D	3370.07	3425.2	4372.95	3809.1	4455.09	4563.41	-0.096604	0.573973
CcyaKS1_nu_g439	CMI042C tyrosine--tRNA ligase	3163.77	3195.7	3808.85	2854.68	3045.39	4382.32	-0.00614594	0.977348
CcyaKS1_nu_g440	CMF045C probable alpha-1,2-mannosidase, endoplasmic reticulum	3327.43	5105.02	4800.89	9213.79	6860.52	5856.16	-0.373734	0.0568834
CcyaKS1_nu_g441	CMF043C probable glutathione synthetase	3854.15	3139.62	2971.5	4068.51	4631.86	4022.48	-0.211852	0.192578
CcyaKS1_nu_g442	CMF042C similar to programed cell death protein 5 (TFAR19)	2578.27	2228.54	2015.58	1872.12	2158.18	1759.98	0.122487	0.463396
CcyaKS1_nu_g443	CMT420C malonyl-CoA:Acyl carrier protein transacylase (MCT)	122.171	119.062	150.983	63.6278	78.3164	69.7722	0.582662	0.00545949
CcyaKS1_nu_g444	CMF039C hypothetical protein, conserved	4546.83	4371.66	4112.67	3850.7	4441.66	4021.7	0.0438494	0.775635
CcyaKS1_nu_g445	CMF038C similar to sedlin	754.924	816.181	823.46	627.712	637.72	731.432	0.161791	0.287189
CcyaKS1_nu_g446	CMF035C hypothetical protein, conserved	4679.38	4531.27	5225.13	4828.37	4970.86	5385	-0.0386413	0.811643
CcyaKS1_nu_g447	CMF033C nucleolar RNA helicase II/Gu	14579.8	11099.5	8122.52	21333.7	35194.3	27077.9	-0.953578	0.000465176
CcyaKS1_nu_g448	CMF032C hypothetical protein	5317.89	5331.92	5167.7	7166.69	9296.16	6509.19	-0.352432	0.041121
CcyaKS1_nu_g449	CMF031C hypothetical protein	5349.01	5426.83	8898.74	4635.04	5082.74	5887.52	0.124768	0.504409
CcyaKS1_nu_g450	CMF030C hypothetical protein	3867.98	3559.79	2722.33	4359.73	3604.79	3839.04	-0.0992616	0.576164
CcyaKS1_nu_g451	CMT151C similar to triacylglycerol lipase	13019.3	14696.4	17311.2	15969.3	15753.9	11481.8	0.0236397	0.911801
CcyaKS1_nu_g452	CMF026C hypothetical protein	1445.3	1845.47	2373.12	1928.41	2576.61	2877.91	-0.14684	0.430801
CcyaKS1_nu_g453	CMF025C hypothetical protein	4683.99	4357.86	3984.84	11449.3	7603.41	6151.71	-0.584123	0.00802838
CcyaKS1_nu_g454	CMF024C hypothetical protein, conserved	3291.7	3446.77	3279.95	5074.31	4087	3328.68	-0.155419	0.373986
CcyaKS1_nu_g455	CMF022C tRNA pseudouridine 55 synthase	2914.81	3011.93	2701.95	2788.61	2369.63	2503.17	0.0990176	0.50441
CcyaKS1_nu_g456	CMF021C hypothetical protein, conserved	1874.06	1730.72	1821.99	1834.19	2227.54	2340.9	-0.135345	0.39456
CcyaKS1_nu_g457	CMF020C probable NADPH-dependent FMN and FAD containing oxidoreductase	1674.66	1529.69	1481.12	1402.26	1256.42	1427.59	0.117401	0.427897
CcyaKS1_nu_g458	CMF018C probable nicotinamide mononucleotide adenylyl transferase	4281.74	3671.95	3214.18	3396.74	3185.24	2848.9	0.125799	0.455505
CcyaKS1_nu_g459	CMF017C similar to glutaredoxin	2273.99	2032.69	2068.38	2215.96	2509.48	2342.46	-0.0861703	0.553997
CcyaKS1_nu_g460	CMK088C hypothetical protein, conserved	19088.6	17009.5	9806.49	14310.1	23199.6	9431.78	-0.00706363	0.975514
CcyaKS1_nu_g461	CMF015C small GTP-binding protein of Sar1/Arf family	3008.17	3501.12	4258.09	2994.18	3414.6	3875.88	0.0269222	0.895144
CcyaKS1_nu_g462	CMF014C hypothetical protein	2472.23	2474.43	2617.66	2387.27	2634.79	2543.16	-0.000149859	0.999351
CcyaKS1_nu_g463	CMF012C phosphoenolpyruvate synthase	3794.21	5879.78	9715.71	28363.3	10569.4	5175.68	-0.20194	0.218739
CcyaKS1_nu_g464	CML113C hypothetical protein, conserved	295.054	484.015	944.802	332.822	344.592	548.77	0.0997818	0.578727
CcyaKS1_nu_g465	CMS290C hypothetical protein, conserved	2924.03	3294.92	3023.37	4056.27	4460.68	3748.1	-0.304389	0.0381248
CcyaKS1_nu_g466	CMH120C hypothetical protein, conserved	129.086	157.024	83.3649	173.753	199.147	101.914	-0.0891939	0.637041
CcyaKS1_nu_g467	CMQ011C hypothetical protein, conserved	2725.79	2389.88	2271.23	2372.58	2519.55	2567.46	-0.00739892	0.967472
CcyaKS1_nu_g468	CMQ012C hypothetical protein, conserved	1969.72	2055.98	1702.5	2236.76	2074.27	2221.73	-0.1092	0.467751
CcyaKS1_nu_g469	CMQ013C hypothetical protein, conserved	10756.8	9592.29	7484.31	8373.17	9117.15	8941.03	0.0323588	0.86833
CcyaKS1_nu_g470	CMQ014C hypothetical protein	7697.92	5546.75	3304.95	10111.9	7838.36	6077.23	-0.155458	0.401427
CcyaKS1_nu_g471	CMR305C similar to pleiotropic regulator 1 (PRL1)	3579.84	3099.07	2789.02	4741.49	5938.62	2891.23	-0.190158	0.304683
CcyaKS1_nu_g472	CMQ017C hypothetical protein	1355.41	1802.33	2155.45	1386.35	1684.92	1751.36	0.0529741	0.790778
CcyaKS1_nu_g473	CMF166C hypothetical protein, conserved	2978.2	2831.61	1995.2	2576.92	2937.98	2148.04	0.00980365	0.964912
CcyaKS1_nu_g474	CMG178C squalene synthase	5864.2	5497.58	5553.95	5350.85	5967.71	5999.62	-0.0184657	0.909204
CcyaKS1_nu_g475	CMQ020C hypothetical protein, conserved	2055.01	2415.76	2286.05	1939.42	2329.35	2068.86	0.0462283	0.785955
CcyaKS1_nu_g476	CMQ021C glutamate 5-kinase	7807.41	7571.68	5068.59	6888.93	9804.1	8341.3	-0.11317	0.544135
CcyaKS1_nu_g477	CMQ022C probable peptidyl-tRNA hydrolase	1625.1	1370.08	1091.15	1374.12	1305.65	1184.56	0.0329679	0.870095
CcyaKS1_nu_g478	CMT167C hypothetical protein, conserved	5485.01	5110.19	5071.36	4486.98	5250.56	5637.43	0.0130351	0.943362
CcyaKS1_nu_g479	CMQ024C glutamate-5-semialdehyde dehydrogenase	7500.83	5774.53	3052.08	6738.43	5152.1	4455.23	-0.000396236	0.999199
CcyaKS1_nu_g480	CMQ026C ubiquitin carboxy-terminal hydrolase (UCH) L3	1228.62	927.479	447.392	1423.06	2541.93	1309.99	-0.300209	0.115484
CcyaKS1_nu_g481	CMC046C hypothetical protein	2746.54	3450.22	14043.3	3219.32	7423.28	14421.7	-0.0326737	0.851101
CcyaKS1_nu_g482	CMQ028C adaptor-related protein complex 3, delta subunit	2608.23	2564.16	3056.71	2794.73	3064.41	3325.54	-0.082899	0.610105
CcyaKS1_nu_g483	CMQ029C arginine decarboxylase	2487.22	2103.44	1859.04	2469.25	1792.33	1868.95	0.0291158	0.888273
CcyaKS1_nu_g484	CMQ030C galactose-1-phosphate uridylyltransferase	4244.86	3670.23	2274.94	5031.49	2385.29	2521.21	0.0083404	0.972544
CcyaKS1_nu_g485	CMQ031C hypothetical protein	25864.5	26601	17091.7	20845.4	17506	15805.4	0.153014	0.403925
CcyaKS1_nu_g486	CMQ032C hypothetical protein	5066.64	3466.61	2471.31	3635.35	2835.05	1257.47	0.109558	0.54439
CcyaKS1_nu_g487	CMQ033C folylpolyglutamate synthase / dihydrofolate synthase	5502.3	5603.7	6406.13	5462.2	5542.57	4920.11	0.0752248	0.622162
CcyaKS1_nu_g488	CMQ035C similar to exosome complex exonuclease RRP45	3748.11	3428.65	3254.01	3628.01	3789.4	3935.46	-0.0698029	0.628291
CcyaKS1_nu_g489	CMH013C hypothetical protein	2801.86	2709.96	2765.86	3678.17	6142.25	4113.42	-0.451677	0.0219558
CcyaKS1_nu_g490	CMQ038C similar to ubiquitin conjugating enzyme E2	3111.9	3160.33	2591.72	2655.24	2869.74	2394.99	0.0828443	0.617507
CcyaKS1_nu_g491	CMQ039C MAP kinase	6220.34	5258.59	6040.25	5403.47	5730.53	5561.39	0.0366182	0.823635
CcyaKS1_nu_g492	CMQ040C hypothetical protein	3096.92	2878.2	2759.38	3311.09	3027.49	3151.51	-0.0692599	0.623383
CcyaKS1_nu_g493	CMQ041C pseudouridylate synthase I	954.316	1338.16	1314.39	1152.64	992.381	1460.51	0.000111576	0.999793
CcyaKS1_nu_g494	CMQ042C UDP-GlcNAc:dolichol phosphate N-acetylglucosamine-1-phosphate transferase	2235.96	2792.79	5038.94	1687.36	2645.98	3553.68	0.0810812	0.673947
CcyaKS1_nu_g495	CMQ044C aurora kinase	4063.91	3333.75	5379.81	1540.53	1680.45	1901.1	1.14179	1.40373e-06
CcyaKS1_nu_g496	CMQ045C ATP-dependent Clp protease proteolytic subunit	1285.1	1348.51	973.517	1421.84	1242.99	1155.55	-0.034392	0.863924
CcyaKS1_nu_g497	CMQ048C hypothetical protein	6690.59	6751.18	12074	4624.03	6580.82	9377.69	0.0799154	0.684926
CcyaKS1_nu_g498	CMQ050C hypothetical protein, conserved	3690.48	4096.44	3927.41	3512.99	4110.49	4866.02	-0.0419895	0.826235
CcyaKS1_nu_g499	CMQ051C 40S ribosomal protein S21	6592.62	5329.34	4885.18	5257.86	3741.29	5559.04	0.0819669	0.666328
CcyaKS1_nu_g500	CMT213C hypothetical protein	1431.47	1356.28	1554.29	1569.89	1481.3	1656.5	-0.063995	0.674561
CcyaKS1_nu_g501	CMQ053C 5-amino-6-(5-phosphoribosylamino)uracil reductase	1282.79	1370.08	1185.63	1033.95	1040.49	1261.39	0.10684	0.507827
CcyaKS1_nu_g502	CMQ054C hypothetical protein, conserved	17178.8	15765.4	12532.5	15932.6	18376.4	16593.2	-0.076426	0.664014
CcyaKS1_nu_g503	CMQ056C RNA polymerase I, II, III common subunit	1534.05	1351.1	1353.29	915.261	1300.05	1205.73	0.155206	0.369125
CcyaKS1_nu_g504	CMQ057C hypothetical protein, conserved	3325.12	3290.61	1977.6	3475.06	3618.22	2703.08	-0.0641123	0.752257
CcyaKS1_nu_g505	CMQ058C hypothetical protein, conserved	2399.62	2508.94	2680.64	1947.99	1835.96	2710.92	0.0982943	0.586609
CcyaKS1_nu_g506	CMQ059C hypothetical protein, conserved	1426.86	1538.32	1563.55	1430.4	1229.57	1504.41	0.0623881	0.701525
CcyaKS1_nu_g508	CMQ062C hypothetical protein, conserved	1848.7	2304.46	2375.9	1155.09	1464.52	1894.82	0.257023	0.158837
CcyaKS1_nu_g509	CMQ063C hypothetical protein, conserved	811.399	956.813	870.7	433.158	448.641	595.023	0.628535	0.000867161
CcyaKS1_nu_g510	CMQ064C acetylornithine transaminase	11189	11704.4	9849.1	6948.89	7334.89	6194.04	0.556726	0.000207054
CcyaKS1_nu_g511	CMQ065C hypothetical protein, conserved	3088.85	2997.27	1996.13	1743.65	1409.7	1805.45	0.408876	0.0349638
CcyaKS1_nu_g512	CMQ350C probable 1,4-benzoquinone reductase	5195.72	5481.18	4785.14	4890.77	5266.22	5414.79	-0.00541019	0.975395
CcyaKS1_nu_g513	CMQ067C phosphomannomutase	4304.8	4072.28	3790.32	5148.96	4814.22	4167.51	-0.122948	0.430801
CcyaKS1_nu_g514	CMQ068C probable ubiquinone biosynthesis monooxgenase COQ6	1547.88	1673.78	1577.45	1770.57	1783.38	1877.58	-0.116769	0.372165
CcyaKS1_nu_g515	CMS472C hypothetical protein	2362.74	2565.02	3004.84	1938.2	1955.67	2444.38	0.174151	0.303059
CcyaKS1_nu_g516	CMQ071C probable U3 snoRNP component Imp4p	2030.8	1980.92	1922.95	1832.97	1712.89	1894.04	0.0745356	0.581716
CcyaKS1_nu_g517	CMI310C hypothetical protein, conserved	3003.56	2563.29	2628.77	2284.48	2550.88	2226.44	0.126149	0.407077
CcyaKS1_nu_g518	CMQ073C hypothetical protein, conserved	6576.48	7506.11	6509.87	11492.2	11392.8	8578.06	-0.428237	0.0138259
CcyaKS1_nu_g519	CMQ074C small GTP-binding protein Arf1	9125.94	10198.8	8877.43	9005.78	10896.1	8792.86	-0.0117625	0.952871
CcyaKS1_nu_g520	CMM114C calcium-transporting ATPase	1608.97	1828.21	2611.17	1795.04	1858.34	2273.47	0.0102973	0.963049
CcyaKS1_nu_g521	CMQ077C cleavage and polyadenylation specific factor 2, 100kD subunit	5665.96	5463.93	5651.21	4382.97	4889.18	4401.92	0.227195	0.0783681
CcyaKS1_nu_g522	CMQ078C 60S ribosomal protein L6	12053.4	9868.37	10803.2	14564.6	9703.41	13744.3	-0.091243	0.621128
CcyaKS1_nu_g523	CMQ079C unknown zinc-finger protein Mpe1p	11764.1	10109.1	11672.9	12002.4	14196.5	12620.1	-0.121545	0.430545
CcyaKS1_nu_g524	CMQ081C hypothetical protein	954.316	1142.31	755.842	915.261	786.521	669.499	0.108658	0.5577
CcyaKS1_nu_g525	CMQ082C histidinol dehydrogenase	8253.45	6270.62	4322.01	7521.54	6922.05	5911.82	-0.0358609	0.867891
CcyaKS1_nu_g526	CMG195C hypothetical protein, conserved	4031.64	3228.49	3132.67	2639.33	3744.64	3675.97	0.0181364	0.931457
CcyaKS1_nu_g527	CMP297C probable carboxyl-terminal protease	1598.59	1728.99	1307.9	1069.44	1109.86	1336.65	0.22507	0.18501
CcyaKS1_nu_g528	CMQ086C retromer component VPS26	2089.58	2020.61	1972.04	1977.36	1783.38	2038.29	0.0369193	0.813639
CcyaKS1_nu_g529	CMQ087C chloroplast F-type ATPase CF1 subunit gamma, precursor	38173.8	24712.4	18412.5	35262	34609.1	31658.5	-0.105569	0.578078
CcyaKS1_nu_g530	CMQ088C hypothetical protein, conserved	1910.94	1712.6	2020.21	1497.7	1313.48	1974	0.103366	0.566145
CcyaKS1_nu_g531	CMQ089C probable protease	7077.85	6521.69	4477.62	5715.49	7115.61	5950.23	-0.0204117	0.926758
CcyaKS1_nu_g532	CMQ091C hypothetical protein	1880.97	1886.88	1682.12	1216.27	1401.86	1483.25	0.290021	0.0583379
CcyaKS1_nu_g533	CMQ093C thioredoxin	6517.7	6498.39	5612.31	3998.76	3116.99	4131.45	0.554894	0.0013825
CcyaKS1_nu_g534	CMQ095C hypothetical protein, conserved	5935.66	5365.57	5990.23	4751.28	4268.25	4481.88	0.27718	0.0401201
CcyaKS1_nu_g535	CMQ096C phosphopantothenatecysteine ligase	435.666	463.308	417.751	669.315	422.909	337.885	-0.0355867	0.86833
CcyaKS1_nu_g536	CMQ097C probable ATP-dependent protease Lon	874.79	962.852	1122.65	889.565	843.58	942.316	0.0722187	0.671934
CcyaKS1_nu_g537	CMQ098C DNA polymerase epsilon, catalytic subunit	3721.6	3726.31	5519.68	3778.51	3909.11	4040.51	0.0588253	0.761328
CcyaKS1_nu_g538	CMQ101C gamma-glutamyltransferase	1645.85	1751.43	1701.57	1030.28	699.254	1442.48	0.30023	0.116701
CcyaKS1_nu_g539	CMQ100C similar to DNA repair and recombination protein (Rad51-like) Trad	1142.18	1156.98	1321.8	1272.56	1140.06	1168.1	0.00837227	0.962857
CcyaKS1_nu_g540	CMQ102C hypothetical protein, conserved	1482.19	1361.45	1332.91	1321.5	973.361	1041.09	0.178705	0.289745
CcyaKS1_nu_g541	CMR047C hypothetical protein	953.164	1086.23	1109.68	905.472	683.591	953.291	0.154809	0.370381
CcyaKS1_nu_g542	CMQ103C probable pantothenate kinase	2422.67	2142.26	1951.66	2833.88	2456.9	2201.35	-0.0993299	0.559307
CcyaKS1_nu_g543	CMQ106C hypothetical protein, conserved	8011.42	7927.14	8160.5	7205.85	6980.23	6141.52	0.167167	0.223799
CcyaKS1_nu_g544	CMQ105C hypothetical protein	5075.86	4540.76	4070.06	2803.29	2916.73	3056.65	0.521527	0.000464332
CcyaKS1_nu_g545	CMQ107C hypothetical protein	87170.1	80380.1	72002.3	55700	48534.9	45260.2	0.541585	0.000640397
CcyaKS1_nu_g546	CMQ110C similar to nuclear LIM interactor-interacting factor	7636.83	6973.78	5695.67	10554.9	12946.8	9311.84	-0.459589	0.0140123
CcyaKS1_nu_g547	CMQ111C DNA topoisomerase VI subunit A	973.91	1512.44	1830.32	1103.7	1160.2	1186.91	0.119118	0.522223
CcyaKS1_nu_g548	CMQ114C hypothetical protein	6242.24	7151.51	8006.73	9787.66	9197.71	7043.07	-0.134085	0.447777
CcyaKS1_nu_g549	CMQ113C similar to translationally controlled tumor protein p23	4503.04	5282.75	4499.85	5118.36	5587.32	6342.21	-0.144722	0.365813
CcyaKS1_nu_g550	CMQ116C similar to phytoene synthase	1319.68	1686.72	1193.04	2249	1566.33	1727.06	-0.181726	0.311831
CcyaKS1_nu_g551	CMQ117C eukaryotic translation initiation factor eIF-1A	4533	4410.49	4965.77	6603.83	7358.39	7591.05	-0.53501	8.23757e-05
CcyaKS1_nu_g553	CMQ118C 60S ribosomal protein L39	1301.24	1271.72	1105.97	1282.34	1200.48	1152.42	0.00871547	0.960952
CcyaKS1_nu_g554	CMQ477C hypothetical protein	2328.16	2251.83	3025.22	2152.33	2394.25	2198.21	0.0821017	0.635429
CcyaKS1_nu_g555	CMQ120C 3-deoxy-7-phosphoheptulonate synthase	25004.7	23112.8	16362.7	26969.6	20335.4	16773.5	0.00297638	0.989292
CcyaKS1_nu_g556	CMQ121C hypothetical protein, conserved	636.211	749.748	752.137	464.972	436.334	572.288	0.348735	0.0432281
CcyaKS1_nu_g557	CMQ122C small GTP-binding protein of Rab family, Rab6	2970.14	3020.56	2660.27	3449.36	3660.73	3474.5	-0.21401	0.112442
CcyaKS1_nu_g558	CMQ102C hypothetical protein, conserved	18070.9	10413.6	5377.96	16781.8	10135.3	8794.43	-0.0141034	0.949545
CcyaKS1_nu_g559	CMQ124C hypothetical protein, conserved	14707.8	10513.7	6180.12	18453.3	22896.4	10341.2	-0.188977	0.297338
CcyaKS1_nu_g560	CMQ125C probable transcriptional regulator, SIN3	9530.48	9231.65	9669.4	9854.96	10673.4	9180.13	-0.0344509	0.825631
CcyaKS1_nu_g561	CMQ127C hypothetical protein, conserved	1187.13	955.088	944.802	1361.88	1411.93	1045.01	-0.14798	0.401427
CcyaKS1_nu_g562	CMQ128C conserved unknown protein	2189.86	2564.16	2491.68	2836.33	2765.69	2539.24	-0.0954314	0.5205
CcyaKS1_nu_g563	CMQ129C unknown metyltransferase	655.804	841.202	920.719	992.349	619.819	925.069	-0.0235705	0.916589
CcyaKS1_nu_g564	CMQ132C hypothetical protein, conserved	1511	1703.11	1620.98	1550.32	1528.29	1455.02	0.052257	0.722069
CcyaKS1_nu_g565	CMQ133C probable CLC-type chloride channel	7946.87	6750.32	6108.79	5716.71	5015.61	4865.24	0.26765	0.101761
CcyaKS1_nu_g566	CMQ134C similar to ubiquinone/menaquinone biosynthesis methyltransferase	3916.38	3462.3	2358.3	4371.96	3950.5	3157.78	-0.0862205	0.654004
CcyaKS1_nu_g567	CMQ136C hypothetical protein, conserved	8433.25	5918.61	10573.4	4734.15	8278.05	14970.4	-0.0331276	0.87316
CcyaKS1_nu_g568	CME085C probable XPA-binding protein 1	3386.21	4002.39	3316.07	3610.88	3817.37	3510.56	-0.0153794	0.931457
CcyaKS1_nu_g569	CMQ146C hypothetical protein	792.958	1111.25	1238.43	1424.28	1125.52	1349.97	-0.131511	0.469673
CcyaKS1_nu_g570	CMI121C similar to leucine-rich repeats containing F-box protein	1599.75	1533.14	1870.15	1870.9	1532.76	1865.82	-0.0345826	0.852532
CcyaKS1_nu_g571	CMQ138C hypothetical protein, conserved	741.093	1100.9	1024.46	903.025	846.936	1128.9	-0.00232465	0.991242
CcyaKS1_nu_g572	CMH116C similar to indigoidine systhesis protein IdgA	799.874	861.045	818.828	863.869	722.749	816.099	0.0229431	0.895144
CcyaKS1_nu_g573	CMQ139C hypothetical protein, conserved	1607.82	1779.9	3083.57	1766.89	1466.75	2284.45	0.0654735	0.747469
CcyaKS1_nu_g574	CMQ141C hypothetical protein, conserved	4252.93	3395	3592.1	4168.84	2681.78	2957.87	0.0769284	0.690281
CcyaKS1_nu_g575	CMQ142C similar to light harvesting protein	127168	107331	63728.8	120522	71752.4	44385.3	0.0717148	0.712726
CcyaKS1_nu_g576	CMQ148C trehalose-phosphatase	4444.26	3949.77	3040.04	3815.22	3416.83	2977.47	0.0678489	0.721375
CcyaKS1_nu_g577	CMO023C similar to rRNA biogenesis protein; rrp5 homolog; multiple S1 rna binding domain protein	5428.54	4049.85	3448.53	5229.71	4516.62	4072.66	-0.0360649	0.862752
CcyaKS1_nu_g578	CMT122C ATP-dependent Hsl protease ATP-binding subunit HslU, heat shock protein HslU	3177.6	3805.68	4314.6	3944.92	4203.35	5389.7	-0.116809	0.512805
CcyaKS1_nu_g579	CMC083C glutamate--tRNA ligase, cytoplasmic	1575.54	1554.71	2100.8	2260.01	2333.83	2451.43	-0.26113	0.121716
CcyaKS1_nu_g580	CMQ151C hypothetical protein, conserved	426.446	569.429	611.342	438.053	381.513	600.511	0.0615585	0.760651
CcyaKS1_nu_g581	CMQ152C hypothetical protein, conserved	2710.81	3232.8	4314.6	3705.09	4184.34	4745.29	-0.124999	0.494372
CcyaKS1_nu_g582	CMQ153C hypothetical protein, conserved	4575.65	4102.48	3479.09	5375.32	4664.3	3802.19	-0.0802494	0.664014
CcyaKS1_nu_g583	CMQ154C fumarylacetoacetase	1482.19	1542.63	1434.8	2420.3	2253.28	2465.54	-0.604816	5.38988e-07
CcyaKS1_nu_g584	CMD046C hypothetical protein	251.257	293.342	326.049	313.244	514.651	407.658	-0.226322	0.215694
CcyaKS1_nu_g585	CMJ195C similar to outward rectifying potassium channel KCO	2822.61	2002.49	1447.77	1684.91	1278.8	1482.46	0.186696	0.311831
CcyaKS1_nu_g586	CMQ156C similar to Polycomb-group developmental gene, enhancer of zeste	2731.56	2913.58	3446.67	3582.73	3021.9	3522.32	-0.0766685	0.650898
CcyaKS1_nu_g587	CMQ158C unknown deacetylase	2235.96	2243.2	1450.55	2173.13	1697.23	1254.33	0.0665555	0.741178
CcyaKS1_nu_g588	CMQ159C hypothetical protein, conserved	1663.14	1692.76	2177.68	2207.39	2105.59	2085.33	-0.107132	0.516962
CcyaKS1_nu_g589	CMQ160C cytochrome c reductase (Complex III) subunit 10(XI)	652.347	622.058	618.753	347.506	383.751	620.894	0.195316	0.293738
CcyaKS1_nu_g590	CMQ161C hypothetical protein	567.057	446.053	550.208	674.21	629.888	438.232	-0.0579309	0.771987
CcyaKS1_nu_g591	CMQ162C hypothetical protein, conserved	884.01	1206.15	1063.37	1020.49	899.52	1259.82	-0.00476564	0.982493
CcyaKS1_nu_g592	CMM173C hypothetical protein, conserved	1014.25	1085.37	1169.89	1058.42	1029.3	1339.78	-0.0309327	0.87172
CcyaKS1_nu_g594	CMQ167C sulfate binding protein of chloroplast sulfate ABC transporter (SbpA)	1803.75	2062.89	1858.11	1809.72	1263.13	2316.59	0.029467	0.892359
CcyaKS1_nu_g595	CMQ168C similar to glutathione-S-transferase	5241.82	6416.43	4560.06	6663.79	4994.35	4732.75	-0.00567379	0.978813
CcyaKS1_nu_g596	CMC168C hypothetical protein	1189.44	1666.87	2153.59	1835.42	1417.53	1923.83	-0.0151335	0.948017
CcyaKS1_nu_g597	CMQ170C hypothetical protein	2082.67	1923.12	1621.91	1398.59	1152.37	1204.16	0.416172	0.0138634
CcyaKS1_nu_g598	CMQ171C Sm protein F	335.394	248.478	268.62	143.162	184.603	195.989	0.412664	0.031941
CcyaKS1_nu_g599	CMQ172C triose-phosphate isomerase	30667.2	19185.4	7449.12	19379.6	10233.7	9986.04	0.0920761	0.601022
CcyaKS1_nu_g600	CMQ173C tousled-like kinase	1309.3	1385.61	3629.15	761.086	1267.61	1527.93	0.186145	0.291198
CcyaKS1_nu_g601	CMQ174C hypothetical protein	4214.9	2914.44	1366.26	3977.96	2969.31	1989.68	-0.0141332	0.950099
CcyaKS1_nu_g602	CMQ175C mitochondrial ribosomal protein S9 precursor	1995.07	1898.96	1334.76	1735.08	1517.1	1431.51	0.0642245	0.73872
CcyaKS1_nu_g603	CMS064C hypothetical protein, conserved	381.496	325.265	288.998	312.021	265.157	319.07	0.0648911	0.726374
CcyaKS1_nu_g604	CMQ177C similar to ribosome biogenesis protein SSF1	1579	1458.95	1092.08	2054.44	2308.1	1405.63	-0.200453	0.280371
CcyaKS1_nu_g605	CMQ178C hypothetical protein	4935.24	5287.06	4846.28	5817.05	6674.8	5826.37	-0.195949	0.160574
CcyaKS1_nu_g606	CMQ180C hypothetical protein, conserved	860.959	974.068	1411.65	873.658	1095.31	1527.93	-0.0317367	0.883782
CcyaKS1_nu_g607	CMQ181C hypothetical protein, conserved	1543.27	1866.17	3201.21	1385.13	2174.96	2511.8	0.0303359	0.889134
CcyaKS1_nu_g608	CML127C hypothetical protein, conserved	597.024	486.603	768.81	227.592	323.335	422.553	0.458839	0.0308948
CcyaKS1_nu_g609	CME004C ubiquitin-like protein Smt3	313.495	548.722	1132.84	486.997	643.314	729.08	0.0187358	0.930159
CcyaKS1_nu_g610	CMQ184C similar to vacuolar sorting protein VPS20	2234.81	2505.49	3112.29	1930.86	2308.1	2396.56	0.112922	0.518697
CcyaKS1_nu_g611	CMQ185C box C/D snoRNP component Nop56	4683.99	4019.65	3379.98	4685.21	5286.36	4125.18	-0.101988	0.563948
CcyaKS1_nu_g612	CMN072C similar to mitochondrial distribution and morphology mutant Mdm38	1040.76	731.63	511.305	1580.91	1861.69	716.537	-0.23705	0.192578
CcyaKS1_nu_g613	CMQ187C DNA repair protein RAD50	2048.09	2446.82	2688.05	2554.9	2070.91	2108.06	0.0414737	0.83268
CcyaKS1_nu_g614	CMQ189C small GTP-binding protein of Rab family	1153.71	1310.55	1310.68	709.694	569.472	929.773	0.488954	0.0137251
CcyaKS1_nu_g615	CMQ190C hsp90 co-chaperone p23	19531.2	16943.1	12841	13052.3	16608.7	14216.3	0.0680364	0.722069
CcyaKS1_nu_g616	CMQ191C citrate synthase, mitochondrial precursor	7793.58	10542.2	7847.41	5558.86	4817.58	7535.39	0.264646	0.149068
CcyaKS1_nu_g617	CMQ192C hypothetical protein, conserved	1447.61	1399.41	1160.62	1312.93	1363.82	1171.23	0.0275903	0.882637
CcyaKS1_nu_g618	CMB119C similar to cell division control protein 48, AAA family (cdc48-1)	3098.07	2640.94	2735.29	3118.98	2696.32	2709.35	-0.00417888	0.982493
CcyaKS1_nu_g619	CMQ195C cyclin dependent kinase, C-type	4455.78	4241.38	4021.89	3670.83	3396.7	2959.44	0.232805	0.123934
CcyaKS1_nu_g620	CMI119C similar to DNA repair protein rad16	2167.96	2014.57	2144.33	2076.47	1909.8	1730.98	0.0815863	0.589829
CcyaKS1_nu_g621	CMQ197C similar to mitochondrial division protein Fis1p	2200.23	2065.47	2399.98	1616.39	1507.03	1676.1	0.375502	0.00802838
CcyaKS1_nu_g622	CMQ198C similar to prenylated Rab receptor 2	4168.79	4327.66	4511.89	6293.03	7553.06	4964.01	-0.320153	0.0714776
CcyaKS1_nu_g623	CMQ199C diacyl-glycerol acyltransferase	5611.79	5064.47	5051.91	3974.29	4590.46	3530.94	0.246087	0.122397
CcyaKS1_nu_g624	CMQ200C NADH dehydrogenase I (Complex I) iron-sulfur protein 30kDa subunit (NADH-coenzyme Q reductase)	2106.87	2327.76	2009.09	3038.23	2653.81	2817.54	-0.300797	0.0383278
CcyaKS1_nu_g625	CML121C hypothetical protein	1089.17	1063.8	1240.28	884.671	779.808	1157.9	0.118445	0.506736
CcyaKS1_nu_g626	CMQ201C similar to myo-inositol monophosphatase	3315.9	3247.47	2081.34	4192.09	3131.54	3336.52	-0.116029	0.533036
CcyaKS1_nu_g627	CMQ203C hypothetical protein	6800.08	10803.6	13037.3	9125.69	7479.22	8229.19	0.105983	0.576164
CcyaKS1_nu_g628	CMQ204C Ste20/SPS1-like serine/threonine kinase	5992.14	6129.99	7374.09	6507.16	6325.73	6317.12	0.0128379	0.943362
CcyaKS1_nu_g629	CMO236C hypothetical protein, conserved	8330.67	7062.64	7790.91	6193.92	7381.88	6889.41	0.0996139	0.516962
CcyaKS1_nu_g630	CMQ208C similar to endoplasmic reticulum translocon component SEC63	9731.03	9604.37	11064.4	7641.45	9585.93	9003.74	0.115967	0.467462
CcyaKS1_nu_g631	CMQ209C MAP kinase	2132.23	1902.41	1959.07	1582.13	1306.77	1319.4	0.384927	0.012685
CcyaKS1_nu_g632	CMQ210C chorismate mutase	1569.78	2247.52	3536.52	1544.2	1281.03	1636.12	0.272189	0.149299
CcyaKS1_nu_g633	CMQ211C adenylosuccinate lyase	3294	3646.93	3263.27	4312.01	3921.42	4367.42	-0.22122	0.109785
CcyaKS1_nu_g634	CMQ213C sigma subunit for chloroplast RNA polymerase	36405.8	38756.5	30814.4	33051	31305.3	23390.9	0.126818	0.472354
CcyaKS1_nu_g635	CMQ214C similar to aspartyl beta-hydroxylase	5501.15	4636.53	3433.71	18431.3	11487.9	3711.25	-0.335765	0.0864239
CcyaKS1_nu_g636	CMQ215C chromodomain helicase DNA binding protein CHD	7994.13	7098.02	8265.17	6505.94	9817.52	7026.61	0.000177206	0.999351
CcyaKS1_nu_g637	CMQ219C probable tRNA/rRNA cytosine-C5-methylase NOL1	1702.32	1689.31	1585.79	2192.71	2353.97	2178.62	-0.362325	0.003814
CcyaKS1_nu_g638	CMQ221C probable polyadenylation factor I subunit 2 Pfs2p	3673.2	5196.47	5366.85	4416.01	5138.68	4350.18	0.0136511	0.951333
CcyaKS1_nu_g639	CMQ222C presequence protease	32575.8	30876.8	9636.98	54400.5	49072	23379.2	-0.153825	0.367443
CcyaKS1_nu_g640	CMQ224C heat shock protein of Hsp90 family	66523.2	61060.9	30065.1	54290.4	43391.8	43550.4	0.0437238	0.841387
CcyaKS1_nu_g641	CMQ225C 20S core proteasome subunit alpha 5	2182.94	2535.68	2726.96	2655.24	2692.97	3305.16	-0.10896	0.516121
CcyaKS1_nu_g642	CMQ226C similar to sodium-dependent transporter	6652.55	7821.88	8506	7714.87	7228.61	9249.91	-0.032902	0.865549
CcyaKS1_nu_g643	CMQ227C hypothetical protein	1360.02	1895.51	2884.43	2085.03	1768.83	2247.6	0.00265091	0.990307
CcyaKS1_nu_g644	CMQ228C unknown coiled-coil protein	1260.9	1602.17	4572.1	1204.03	1580.87	2704.65	0.0697376	0.698799
CcyaKS1_nu_g645	CMQ230C diaminopimelate epimerase	5159.99	4780.61	3605.99	3692.86	3901.28	3044.1	0.169041	0.335106
CcyaKS1_nu_g646	CMQ232C similar to GTP-binding protein	1487.95	1827.35	1444.07	1043.74	1096.43	1367.22	0.252874	0.141235
CcyaKS1_nu_g647	CMQ233C hypothetical protein, conserved	3498.01	3137.9	1309.75	3729.57	3174.05	2584.71	-0.0600971	0.764396
CcyaKS1_nu_g648	CMQ234C dihydrolipoamide dehydrogenase	7818.94	6652.83	4193.25	8824.68	9190.99	6703.61	-0.14536	0.438017
CcyaKS1_nu_g649	CMQ236C chromosome assembly complex Condensin II, subunit D3	2937.86	3501.99	5691.04	2169.46	2707.51	5086.31	0.0636441	0.748589
CcyaKS1_nu_g650	CMQ237C V-type ATPase V1 subunit F	225.901	334.755	280.662	187.212	119.712	222.644	0.261292	0.163966
CcyaKS1_nu_g651	CMQ238C hypothetical protein	2093.04	2552.94	2374.05	2028.75	2061.96	2160.59	0.0941644	0.533036
CcyaKS1_nu_g652	CMN049C similar to formin	1561.71	1326.08	1266.22	1418.17	1245.23	1038.74	0.0747176	0.683919
CcyaKS1_nu_g653	CMQ240C similar to DnaJ (Hsp40) homolog	1250.52	1622.01	2086.9	1431.62	1451.09	1720.79	0.0391796	0.85066
CcyaKS1_nu_g654	CMQ241C probable plastid-specific ribosomal protein PSRP-1 precursor	18638	20018	22482.6	18104.5	21275.2	21067.3	0.00789666	0.96728
CcyaKS1_nu_g655	CMS011C hypothetical protein	2815.69	2752.24	3843.12	2339.54	2508.36	2203.7	0.232816	0.174099
CcyaKS1_nu_g656	CMQ243C N-ethylmaleimide sensitive fusion protein	10109.1	9534.48	8496.73	10225.7	12593.3	7389.58	-0.0372381	0.859246
CcyaKS1_nu_g657	CMQ244C hypothetical protein	4153.81	2670.28	1682.12	2103.39	3280.34	1435.42	0.0676718	0.725583
CcyaKS1_nu_g658	CMQ245C hypothetical protein	3196.04	2734.98	3827.37	2512.07	2951.41	3140.53	0.0805323	0.658207
CcyaKS1_nu_g659	CMQ246C hypothetical protein	3257.12	2443.37	2164.71	2219.63	1801.28	2137.07	0.164401	0.356442
CcyaKS1_nu_g660	CMQ247C plasma membrane H+-ATPase	165864	130302	87193.2	113999	97376.4	69882.7	0.148134	0.429582
CcyaKS1_nu_g661	CMQ249C hypothetical protein, conserved	2980.51	2690.12	1811.8	5505.03	3739.05	2739.15	-0.244405	0.191823
CcyaKS1_nu_g662	CMQ250C probable phosphoserine phosphatase	3537.19	2809.18	2312.91	2816.75	2088.81	2517.29	0.0885642	0.635429
CcyaKS1_nu_g663	CMQ251C hypothetical protein	10450.2	9072.04	8947.83	11089.6	16759.7	11567.3	-0.240521	0.176836
CcyaKS1_nu_g664	CMI064C hypothetical protein	4.61022	0	0	4.89444	2.23761	1.56791	-0.0264434	0.81753
CcyaKS1_nu_g665	CMS475C tRNA isopentenyltransferase	1319.68	1242.39	1535.77	1120.83	1124.4	1360.17	0.0905781	0.595995
CcyaKS1_nu_g666	CMJ282C MYB-related protein	9576.59	5735.7	5113.05	6532.86	9242.46	7323.72	-0.0537836	0.794719
CcyaKS1_nu_g667	CMQ254C hypothetical protein, conserved	1134.11	993.049	966.106	850.41	1013.64	959.563	0.0659269	0.693503
CcyaKS1_nu_g668	CMQ255C CAD complex (carbamoyl-phosphate synthase II / aspartate carbamoyltransferase catalytic chain / dihydroorotase)	8849.32	7867.61	7423.18	27142.1	22783.4	12107.4	-0.975664	0.000630669
CcyaKS1_nu_g669	CMQ256C hypothetical protein, conserved	2762.68	2514.98	2656.56	2388.49	2266.7	2416.94	0.105905	0.424459
CcyaKS1_nu_g670	CMQ257C hypothetical protein, conserved	2715.42	2278.58	1838.66	2044.65	1874	1824.27	0.117375	0.50441
CcyaKS1_nu_g671	CMQ258C similar to mitochondrial carrier protein	3261.73	3019.7	2222.14	2268.57	2347.26	2597.25	0.107666	0.545614
CcyaKS1_nu_g672	CMQ259C hypothetical protein	1197.51	993.912	729.906	890.789	728.343	908.606	0.0784393	0.686709
CcyaKS1_nu_g673	CMQ260C unknown kinase with aarF domain	23101.8	16868.9	12287.1	19455.4	20353.3	11923.2	0.00402098	0.985172
CcyaKS1_nu_g674	CMQ261C hypothetical protein, conserved	2045.79	2714.28	2911.29	2089.93	2096.64	2130.01	0.143269	0.402688
CcyaKS1_nu_g675	CMQ264C glycerol-3-phosphate transporter	7099.74	6354.31	5281.63	4232.47	3855.41	4696.69	0.373537	0.0293809
CcyaKS1_nu_g676	CMQ266C hypothetical protein, conserved	3175.29	2932.56	2827.92	3554.59	3571.23	3729.28	-0.2113	0.104681
CcyaKS1_nu_g677	CMQ267C hypothetical protein	1100.69	1263.96	1256.03	1065.77	1025.95	1116.35	0.101578	0.489556
CcyaKS1_nu_g678	CMQ268C hypothetical protein, conserved	14336.6	7729.57	1705.28	36719.3	38932.2	4294.52	-0.117028	0.365566
CcyaKS1_nu_g679	CMQ270C mitochondrial chaperonin hsp60, precursor	20557	23367.3	15830.1	20063.5	13415.6	27164.1	-0.00614316	0.978458
CcyaKS1_nu_g681	CMQ271C similar to endonuclease	908.214	1092.27	1156.92	638.725	666.808	950.94	0.238291	0.185961
CcyaKS1_nu_g682	CMQ105C hypothetical protein	6426.65	5560.56	4746.24	5933.29	5954.29	4263.94	0.0198485	0.927477
CcyaKS1_nu_g683	CMH103C similar to short-chain dehydrogenase	3070.41	2555.53	2412.95	3327	3453.75	2188.02	-0.0585442	0.768258
CcyaKS1_nu_g684	CMQ275C tyrosine--tRNA ligase, mitochondrial or chloroplast	6148.89	5092.07	3818.11	5771.77	4354.39	4703.74	0.00792931	0.973285
CcyaKS1_nu_g685	CMQ277C hypothetical protein	1841.78	2062.02	3265.12	2463.13	3476.13	3141.31	-0.117441	0.533036
CcyaKS1_nu_g686	CMQ278C 7,8-dihydropteroate synthase / 2-amino-4-hydroxy-6-hydroxymethyldihydropteridine (fusion)	3068.1	2977.42	2643.59	3419.99	4278.31	4233.37	-0.315714	0.0492339
CcyaKS1_nu_g687	CMQ279C probable cytosolic purine 5' nucleotidase	3139.56	2681.49	1837.73	3489.74	2844.01	1978.71	-0.0347544	0.871972
CcyaKS1_nu_g688	CMG083C hypothetical protein	4663.24	5642.52	6509.87	3569.27	3953.86	5050.25	0.205408	0.252228
CcyaKS1_nu_g689	CMQ282C similar to nuclear cap-binding protein; CBP20	788.348	754.062	691.002	899.354	634.363	584.048	0.0298021	0.887719
CcyaKS1_nu_g690	CMQ283C 26S proteasome regulatory subunit RPN2	6011.73	8563.87	8719.97	8196.97	9908.15	11584.5	-0.151284	0.407077
CcyaKS1_nu_g691	CMT163C hypothetical protein	1463.75	1370.08	1226.39	1846.43	1475.71	1346.05	-0.0935678	0.596645
CcyaKS1_nu_g692	CMQ285C probable eukaryotic translation initiation factor eIF-3 subunit J	1833.72	1382.16	1578.38	1527.07	1395.15	1495.01	0.0560966	0.752257
CcyaKS1_nu_g693	CMQ286C DNA primase, bacterial-type	11491	9118.63	8076.2	8918.9	7730.95	7301.77	0.122596	0.484249
CcyaKS1_nu_g694	CMK242C unknown RNA-binding protein, conserved	2607.08	2310.5	2219.36	2404.4	2013.85	2315.81	0.0413148	0.813639
CcyaKS1_nu_g695	CMQ289C glyoxylate reductase/hydroxypyruvate reductase	3045.05	3652.97	4453.54	8800.21	5679.06	4327.44	-0.310236	0.109785
CcyaKS1_nu_g696	CMD076C guanylate kinase 1	162.51	776.494	1678.41	570.203	953.223	1016.01	0.00479279	0.979081
CcyaKS1_nu_g697	CMQ290C DNA mismatch repair protein MLH1	1399.2	2336.38	3125.26	1062.09	994.619	1695.7	0.309458	0.110585
CcyaKS1_nu_g698	CMQ291C dCMP deaminase	1189.44	2101.71	2220.28	1812.17	1461.16	2051.62	0.01496	0.94931
CcyaKS1_nu_g699	CMQ292C chloroplast ribosomal protein L15 precursor	24503.3	18461.6	13559.8	18941.5	17132.3	17232.9	0.0294979	0.891581
CcyaKS1_nu_g700	CMQ293C 60S ribosomal protein L4	26477.7	20076.7	16566.5	23199.7	16230.5	17449.3	0.0528932	0.795781
CcyaKS1_nu_g701	CMQ294C similar to ankyrin	4524.93	4585.63	3820.89	4828.37	5205.81	4758.62	-0.112031	0.458675
CcyaKS1_nu_g702	CMQ295C cell division protein FtsH	51684.1	37561.6	11091.2	102999	113215	38975.2	-0.276949	0.123971
CcyaKS1_nu_g703	CMT092C hypothetical protein	16.1358	21.5693	4.63138	225.144	241.662	80.7476	-3.43134	2.0077e-07
CcyaKS1_nu_g704	CMO047C hypothetical protein	12270.1	12845.8	10243.7	20311.9	16303.2	8881.45	-0.10854	0.565417
CcyaKS1_nu_g705	CMQ300C mitochondrial peptide chain release factor RF-1	3516.45	3080.96	3505.03	3601.09	3790.52	3492.53	-0.0596458	0.690281
CcyaKS1_nu_g706	CMQ301C probable alcohol dehydrogenase	24788	38317.4	11559.9	50852	39446.9	24566.9	-0.128698	0.463957
CcyaKS1_nu_g707	CMP205C leucine--tRNA ligase	8764.03	9518.09	7091.57	8816.12	8076.66	7737.65	0.0194111	0.92206
CcyaKS1_nu_g708	CMP206C similar to U6 snRNA-associated Sm-like protein LSm7	2570.2	2357.09	2163.78	2284.48	2774.64	2260.93	-0.0214252	0.911526
CcyaKS1_nu_g709	CMT376C exosome complex exonuclease Rrp4	1385.37	1296.74	1199.53	918.932	976.718	947.804	0.356348	0.0105468
CcyaKS1_nu_g710	CMJ014C mercuric reductase	3418.48	3017.11	3295.69	3833.57	4100.42	3508.21	-0.146821	0.311831
CcyaKS1_nu_g711	CMP210C hypothetical protein, conserved	792.958	726.453	665.067	1025.39	785.402	828.642	-0.141291	0.40499
CcyaKS1_nu_g712	CMI070C similar to syntaxin binding protein	1686.19	2660.79	5115.83	1824.4	2379.7	3459.6	0.0607521	0.755126
CcyaKS1_nu_g713	CMP214C thiamine-phosphate pyrophosphorylase	1711.55	1950.73	2062.82	2463.13	2650.45	2430.27	-0.293301	0.0454054
CcyaKS1_nu_g714	CMP215C copper-transporting ATPase	8368.71	6426.78	7693.65	8478.4	10613	7194.37	-0.095505	0.604686
CcyaKS1_nu_g715	CMP216C CTP synthase	2154.13	2964.48	3705.11	3634.12	3997.49	3140.53	-0.110249	0.556917
CcyaKS1_nu_g716	CMP217C probable NAD(P) dependent 3-beta-hydroxysteroid dehydrogenase	1478.73	1931.74	2321.25	1339.85	1273.2	1829.76	0.146087	0.430801
CcyaKS1_nu_g717	CMJ257C single subunit mitochondrial RNA polymerase	888.621	944.734	791.04	888.342	698.135	1002.68	0.00758107	0.973285
CcyaKS1_nu_g718	CMP219C alpha,alpha-Trehalose-phosphate synthase (UDP-forming)	4189.54	3128.41	1749.74	4453.94	1938.89	1940.29	0.0233706	0.914942
CcyaKS1_nu_g719	CMP220C similar to actin-binding protein, profilin	3598.28	3948.9	4241.42	2754.35	3200.9	3692.44	0.156998	0.342507
CcyaKS1_nu_g720	CMT093C shikimate kinase	272.003	234.674	218.601	319.362	332.285	290.064	-0.220694	0.184376
CcyaKS1_nu_g721	CMP222C probable ATP-dependent RNA helicase ROK1	3090	2981.74	2460.19	2346.89	2719.82	2568.24	0.0811935	0.62339
CcyaKS1_nu_g722	CMK114C similar to glucose-6-phosphate/phosphate-translocator precursor	3007.02	3048.17	3359.6	2835.11	3347.47	3115.44	0.0090681	0.95881
CcyaKS1_nu_g723	CMP225C probable arsenite translocating ATPase	8254.6	7064.37	5984.67	9284.76	9410.28	7858.38	-0.167837	0.320481
CcyaKS1_nu_g724	CMP227C probable ferritin, chloroplast precursor	11919.7	11389.4	8878.36	14234.3	11614.3	10425.8	-0.0730959	0.697336
CcyaKS1_nu_g725	CMP228C hypothetical protein, conserved	7455.88	6826.24	7136.03	9369.19	9221.2	7443.67	-0.169981	0.280176
CcyaKS1_nu_g726	CMP229C probable alpha-soluble NSF attachment protein	5066.64	5265.49	6036.54	4731.7	4890.3	5039.27	0.0912694	0.534665
CcyaKS1_nu_g727	CMP162C hypothetical protein, conserved	3508.38	3267.31	3322.55	3154.47	3536.55	3196.98	0.0162371	0.921811
CcyaKS1_nu_g728	CMP231C similar to tetracycline resistance protein	5180.74	4533	3561.53	3842.14	4313	3172.67	0.0958061	0.605474
CcyaKS1_nu_g729	CMP232C hypothetical protein	2759.22	2286.34	1933.14	2880.38	3160.63	2391.85	-0.122806	0.491329
CcyaKS1_nu_g730	CMP233C hypothetical protein, conserved	3167.22	3239.71	2342.55	2866.92	2318.17	2119.04	0.113178	0.533036
CcyaKS1_nu_g731	CMP234C imidazoleglycerol-phosphate dehydratase (IGPD)	3205.26	3447.63	3372.57	3940.03	3976.24	3601.5	-0.133374	0.310688
CcyaKS1_nu_g732	CMP235C arsenite translocating ATPase	6691.74	7096.29	7418.55	6350.54	6075.12	6593.08	0.0989243	0.456316
CcyaKS1_nu_g733	CMP236C hypothetical protein	4118.08	3964.43	4790.7	3327	3156.15	3932.33	0.17702	0.27838
CcyaKS1_nu_g734	CMP237C similar to UDP N-acetylclucosamine transporter	1180.22	1025.83	1119.87	729.272	629.888	733.784	0.544055	0.000315929
CcyaKS1_nu_g735	CMP239C 14-3-3 protein	11239.7	13766.4	15975.5	12840.6	18785.9	21855.9	-0.148704	0.424459
CcyaKS1_nu_g736	CMP244C hypothetical protein, conserved	3614.42	3372.57	6671.97	2749.45	4044.48	4964.01	0.0550525	0.787675
CcyaKS1_nu_g737	CML330C DNA topoisomerase II	4074.28	4168.91	4975.03	3379.61	4618.43	3759.86	0.0762452	0.674561
CcyaKS1_nu_g738	CMP247C methionyl aminopeptidase	7571.14	6948.76	6448.74	8389.08	9199.94	7141.06	-0.129336	0.428473
CcyaKS1_nu_g739	CMP249C probable endothelin converting enzyme-1	4621.75	5077.41	5501.16	3838.47	4357.75	5959.64	0.0399321	0.845222
CcyaKS1_nu_g740	CMG211C lipid-A-disaccharide synthase	5269.49	4116.28	3951.5	5467.09	5605.22	4728.83	-0.121854	0.474729
CcyaKS1_nu_g741	CMP252C hypothetical protein	17843.9	7429.32	10433.6	14127.8	20962	20940.3	-0.197348	0.286779
CcyaKS1_nu_g742	CMP253C similar to voltage-gated K+ channel protein	381.496	533.192	812.345	6712.73	3309.43	1872.87	-2.63492	1.13885e-06
CcyaKS1_nu_g743	CMA023C MYB-related protein	1849.85	2177.63	3388.32	2879.16	2977.14	2926.51	-0.0863719	0.654729
CcyaKS1_nu_g744	CMO178C similar to bacterial putative methyl transferase	3899.1	3562.38	4016.33	3061.47	3422.43	3421.97	0.134376	0.340771
CcyaKS1_nu_g745	CMP257C hypothetical protein	3987.84	3954.08	3741.23	4086.86	4553.54	3480.77	-0.025113	0.892359
CcyaKS1_nu_g746	CMP260C pyruvate kinase I	1837.17	2030.96	1839.59	1210.15	1254.18	1542.83	0.363099	0.0243444
CcyaKS1_nu_g747	CMP261C similar to small conductance mechanosensitive ion channel	7121.64	6293.91	6370	6961.12	7905.48	5707.99	-0.0248822	0.898062
CcyaKS1_nu_g748	CMO200C similar to nucleolar ribosome transport complex component Noc2p	1504.09	1402.87	1180.08	1752.21	1684.92	1426.02	-0.130126	0.439213
CcyaKS1_nu_g749	CMP337C similar to desmoplakin	1772.63	1930.02	1846.07	1970.01	2249.92	2229.57	-0.138524	0.325938
CcyaKS1_nu_g750	CMP265C eukaryotic translation initiation factor eIF-3 subunit F	2254.4	2517.57	2314.77	3023.54	2235.37	2929.65	-0.102161	0.550993
CcyaKS1_nu_g751	CMP267C similar to phosphatidic acid-preferring phospholipase A1	3653.6	3743.56	3903.33	3975.51	3257.96	3698.71	0.0243166	0.887719
CcyaKS1_nu_g752	CMP269C hypothetical protein	3802.28	4508.84	5820.72	3484.84	3486.2	4459.93	0.130207	0.474022
CcyaKS1_nu_g753	CMP270C hypothetical protein	2220.98	1845.47	3078.94	1918.62	2308.1	2162.94	0.0598179	0.764355
CcyaKS1_nu_g754	CMP271C similar to cyclophilin B	2845.66	3990.32	4298.85	2361.57	2265.58	3319.27	0.213192	0.247069
CcyaKS1_nu_g755	CMK083C DEAD box protein	3912.93	3963.57	4039.49	3733.24	3829.67	3776.32	0.0434258	0.729309
CcyaKS1_nu_g756	CMS114C RNA polymerase I second largest subunit	1206.73	1333.84	1345.88	1060.87	949.866	1364.87	0.091662	0.610105
CcyaKS1_nu_g757	CMP275C probable 24-sterol C-methyltransferase	5969.09	5683.94	4523.93	5447.52	5105.11	3790.43	0.0708407	0.713173
CcyaKS1_nu_g758	CMP277C mitochondrial ribosomal protein L2 precursor	3068.1	3147.39	3126.18	3174.05	3198.67	3466.66	-0.0433632	0.754617
CcyaKS1_nu_g759	CMP278C similar to acyl-coenzyme A-binding protein	4402.76	5381.97	4147.87	4170.07	3467.18	4192.6	0.118972	0.482034
CcyaKS1_nu_g760	CMP280C hypothetical protein, conserved	7149.3	5478.6	4441.5	9785.22	8406.71	5195.28	-0.151811	0.417879
CcyaKS1_nu_g761	CMM070C probable mRNA-decapping enzyme complex component DCP1	2983.97	3173.27	3641.19	3591.3	3085.67	3898.62	-0.052023	0.770436
CcyaKS1_nu_g762	CMP282C similar to zinc transporter	3451.9	3306.14	3952.42	3451.81	3819.6	3720.66	-0.0188847	0.916589
CcyaKS1_nu_g763	CMP283C unknown zinc finger protein	55.3227	34.5108	115.785	139.492	191.316	221.86	-0.522629	0.0295348
CcyaKS1_nu_g764	CMP284C similar to chloroplast outer membrane protein Toc34	1557.1	2181.95	2237.88	2132.75	1665.9	2199.78	-0.00188994	0.992719
CcyaKS1_nu_g765	CMP285C glutamate-1-semialdehyde 2,1-aminomutase	28937.2	27506.9	16133.9	37081.5	34231	25295.9	-0.144445	0.440807
CcyaKS1_nu_g766	CMP286C hypothetical protein, conserved	2255.55	2059.43	2254.56	2163.34	2263.34	2435.75	-0.0340938	0.832938
CcyaKS1_nu_g767	CMP287C hypothetical protein	723.805	1785.07	4163.61	1197.92	1278.8	1668.26	0.10951	0.509714
CcyaKS1_nu_g768	CMP288C hypothetical protein, conserved	855.196	1373.53	3170.64	1565	2095.52	2184.89	-0.0207872	0.922783
CcyaKS1_nu_g769	CMP289C similar to phytoene desaturase precursor	3518.75	4199.97	3338.3	3870.28	4752.69	3204.82	-0.0387314	0.847809
CcyaKS1_nu_g770	CMJ091C Small GTP-binding protein of Rho family	6860.01	7691.6	8842.24	9091.43	10585	10294.9	-0.223469	0.160574
CcyaKS1_nu_g771	CMP291C hypothetical protein	985.435	1039.64	1044.84	999.69	1236.28	1233.95	-0.0941158	0.5577
CcyaKS1_nu_g772	CMP292C 2-dehydro-3-deoxyphosphogluconate aldolase, 4-hydroxy-2-oxoglutarate aldolase	1109.91	1023.25	824.386	1018.04	858.124	815.315	0.0594171	0.752366
CcyaKS1_nu_g773	CMP293C hypothetical protein, conserved	1251.68	1192.35	997.6	1381.46	1246.35	1088.13	-0.0499522	0.786879
CcyaKS1_nu_g774	CMP294C 26S proteasome ATP-dependent regulatory subunit	5198.03	4696.93	3791.25	5963.88	6805.7	5128.65	-0.203062	0.24414
CcyaKS1_nu_g775	CMP295C similar to iron-sulfur cluster scaffold protein	2554.06	2097.4	1481.12	3013.75	1797.92	1772.53	-0.0289168	0.895144
CcyaKS1_nu_g776	CMP297C probable carboxyl-terminal protease	7912.3	8091.07	5990.23	9507.46	9164.14	7001.52	-0.095601	0.602098
CcyaKS1_nu_g777	CMP300C probable pullulanase	4564.12	4823.75	4916.68	3479.95	3026.37	4365.07	0.225141	0.183466
CcyaKS1_nu_g778	CMP301C mitochondrial ribosomal protein L36 precursor	912.824	823.946	687.297	587.333	624.294	673.419	0.2098	0.207108
CcyaKS1_nu_g779	CML032C sodium-dependent transporter	1595.14	1470.16	1687.68	1457.32	1444.38	1770.96	0.0110902	0.95442
CcyaKS1_nu_g780	CMP303C similar to cell division control protein cdc45	2163.35	2204.38	2739	2124.19	2515.08	2812.84	-0.0293537	0.882638
CcyaKS1_nu_g781	CMP304C eukaryotic translation initiation factor eIF-2 gamma subunit	2118.4	2331.21	2348.11	1946.77	1865.05	2054.75	0.13884	0.310881
CcyaKS1_nu_g782	CMP307C similar to Reg receptor	2762.68	2720.32	2785.31	3541.13	3208.74	2790.1	-0.117111	0.449913
CcyaKS1_nu_g783	CMP308C mitochondrial ribosomal protein L27 precursor	2058.46	2062.02	1877.56	2290.6	2245.44	2169.21	-0.10092	0.45063
CcyaKS1_nu_g784	CMB126C dehydrodolichyl diphosphate synthase	4675.92	4698.65	4711.04	4750.06	4571.44	4927.95	-0.00962118	0.949545
CcyaKS1_nu_g785	CMP310C probable WD repeat domain protein	2416.91	3003.31	3457.79	2886.5	2711.99	2797.94	0.0355047	0.854252
CcyaKS1_nu_g786	CMP311C TBP-1 interacting protein	2060.77	3079.23	5179.74	4022.01	4125.04	4350.18	-0.0742843	0.709281
CcyaKS1_nu_g787	CMP312C DBF2-related serine/threonine kinase Orb6	2533.32	2408.86	2611.17	1900.27	2016.09	2128.44	0.245364	0.0656879
CcyaKS1_nu_g788	CMP314C similar to tyrosine phosphatase Oca1p	2324.71	2394.19	2165.63	1854.99	1965.74	1795.26	0.218627	0.102109
CcyaKS1_nu_g789	CMP315C hypothetical protein, conserved	4069.67	3837.61	3271.61	4937.27	5023.44	3818.65	-0.156218	0.35908
CcyaKS1_nu_g790	CMP318C sphingolipid delta 4 desaturase protein DES-1	6163.87	5224.94	3735.67	7342.89	9662.01	4602.61	-0.161217	0.384924
CcyaKS1_nu_g791	CMP320C hypothetical protein	4210.29	3525.28	4192.33	2376.25	2531.86	2312.67	0.615207	2.2446e-05
CcyaKS1_nu_g792	CMK265C hypothetical protein	1945.51	2177.63	2420.36	1905.16	2009.38	2286.8	0.0365178	0.842387
CcyaKS1_nu_g793	CMP323C hypothetical protein, conserved	7353.31	6601.92	4738.83	3903.32	3782.68	3923.7	0.450938	0.0160088
CcyaKS1_nu_g794	CMH034C probable DNA repair endonuclease XPF	2180.64	2038.73	2429.62	2280.81	2161.53	2211.54	-0.000521928	0.997777
CcyaKS1_nu_g795	CMP326C hypothetical protein, conserved	3003.56	2757.42	2286.05	5870.89	4156.36	3298.11	-0.372789	0.0572507
CcyaKS1_nu_g796	CMP328C poly-A RNA export protein DBP5	4553.75	4475.19	4384.99	4932.38	5336.71	4587.72	-0.0878672	0.5262
CcyaKS1_nu_g797	CMP329C putrescine aminopropyltransferase	2301.65	2288.93	1636.73	1780.35	1455.57	1992.03	0.105226	0.565236
CcyaKS1_nu_g798	CMT571C probable adenylate kinase, chloroplast precursor	7649.51	6614	7674.2	7862.92	6848.21	9470.2	-0.0639321	0.724876
CcyaKS1_nu_g799	CMI092C similar to protein-tyrosine phosphatase, CDC14 homolog	2482.61	2182.81	2148.04	2948.9	3332.92	2826.16	-0.304809	0.0430121
CcyaKS1_nu_g800	CMP332C similar to fibrillin	8814.75	9099.65	6442.25	8037.9	7227.49	6399.44	0.0720966	0.700115
CcyaKS1_nu_g801	CMO319C hypothetical protein, conserved	537.091	638.451	561.324	493.115	530.314	533.091	0.083892	0.601022
CcyaKS1_nu_g802	CMR057C ubiquitin-specific protease	4178.01	4189.62	5166.77	6833.87	7528.45	5908.68	-0.409615	0.0162402
CcyaKS1_nu_g803	CMP334C DnaJ (Hsp40) homolog, subfamily D	976.215	1096.58	1182.86	1113.49	1134.47	1208.08	-0.0437698	0.791689
CcyaKS1_nu_g804	CMP335C box C/D snoRNP and U4 snRNP component Snu13p	1610.12	1739.35	1485.75	1615.17	1576.4	1643.96	-6.31316e-05	0.999863
CcyaKS1_nu_g805	CMP350C hypothetical protein, conserved	3950.96	3804.82	3627.3	3074.93	3087.9	3737.91	0.113524	0.463148
CcyaKS1_nu_g806	CMI217C transcription initiation factor like protein, pBrp	7704.84	7111.82	4320.15	8986.2	8854.23	8066.13	-0.181517	0.320054
CcyaKS1_nu_g807	CMP346C hypothetical protein	68005.4	74584.8	59477.1	36392.6	29083.4	31731.4	0.932822	6.04322e-08
CcyaKS1_nu_g808	CMP345C valine--tRNA ligase, cytoplasmic	7733.65	7970.28	6451.52	6557.33	6533.83	7459.35	0.0536385	0.753426
CcyaKS1_nu_g809	CMG179C RNA polymerase III largest subunit	9524.72	11231.6	12316.7	7333.1	8169.52	9311.84	0.252277	0.130822
CcyaKS1_nu_g810	CMP341C similar to phytoene dehydrogenase	6412.82	6345.68	3245.67	7422.42	7228.61	4173	-0.059729	0.767384
CcyaKS1_nu_g811	CMP340C 26S proteasome regulatory subunit RPN1	10307.3	11409.3	10165.9	9535.6	9617.26	8933.97	0.117242	0.385385
CcyaKS1_nu_g812	CMP339C similar to Golgi vesicular membrane trafficking protein Bet1p	1327.74	1441.69	1380.15	1281.12	1240.76	1224.54	0.0918971	0.488494
CcyaKS1_nu_g813	CMP337C similar to desmoplakin	3673.2	3399.32	3768.09	3456.7	3179.65	3543.48	0.0501535	0.733465
CcyaKS1_nu_g814	CMP351C hypothetical protein	2259.01	2130.18	2188.79	1540.53	1806.87	2169.21	0.129027	0.447777
CcyaKS1_nu_g815	CMP352C 4-alpha-glucanotransferase	7344.09	6042.85	4251.61	4534.7	3221.04	4320.39	0.235694	0.204641
CcyaKS1_nu_g816	CMP354C probable Na+-dependent inorganic phosphate cotransporter	4809.62	4917.79	2617.66	6519.4	7518.38	4630.05	-0.208452	0.263751
CcyaKS1_nu_g817	CMP355C similar to J-type co-chaperone HSC20	2537.93	2726.36	2867.75	3576.61	3592.49	3316.14	-0.288135	0.0308948
CcyaKS1_nu_g818	CMO322C similar to S-adenosylmethionine tRNA ribosyltransferase	214.375	201.026	244.537	310.797	352.424	251.65	-0.247354	0.162758
CcyaKS1_nu_g819	CMP356C DNA replication licensing factor MCM4	1919.01	5419.06	12062.9	6584.25	7902.13	7019.55	-0.0212706	0.916589
CcyaKS1_nu_g820	CMS467C ATP-binding cassette, sub-family G (WBC), member 2	1611.27	1791.98	2107.28	3074.93	4145.18	2494.55	-0.49577	0.0152549
CcyaKS1_nu_g821	CMN131C similar to monooxygenase	629.295	653.98	1046.69	1206.48	1335.85	2016.34	-0.488044	0.0241044
CcyaKS1_nu_g822	CMR006C hypothetical protein, conserved	3589.06	3124.96	2745.48	2578.15	2879.81	2694.46	0.11434	0.48181
CcyaKS1_nu_g823	CMR008C hypothetical protein	4075.44	3967.88	2487.05	6397.04	5563.82	2957.87	-0.145292	0.435242
CcyaKS1_nu_g824	CMR009C probable anion transporter	4234.49	3644.34	3538.38	4237.36	4103.78	4194.17	-0.0750233	0.61826
CcyaKS1_nu_g825	CMR010C probable ubiquitin conjugating enzyme E2	1882.12	1936.06	1754.37	1709.38	1486.89	1977.14	0.0503699	0.776315
CcyaKS1_nu_g826	CMR011C probable choline kinase	3660.52	3824.66	3448.53	3258.48	2926.8	3599.15	0.0872015	0.573189
CcyaKS1_nu_g827	CMR012C UDP-sulfoquinovose synthase, chloroplast precursor	8539.29	10149.6	9360.02	7008.84	6763.18	8129.63	0.238043	0.123438
CcyaKS1_nu_g828	CMR014C glucose-6-phosphate 1-dehydrogenase	7484.7	7066.09	6954.48	4064.84	5166.65	5704.07	0.352228	0.0383278
CcyaKS1_nu_g829	CMR015C sulfoquinovosyldiacylglycerol biosynthesis protein	8125.52	6764.12	6822.95	4655.84	6539.42	5471.23	0.208069	0.223799
CcyaKS1_nu_g830	CMR017C hypothetical protein	7522.73	5170.59	5568.77	5118.36	6119.87	6745.95	0.00838886	0.970977
CcyaKS1_nu_g831	CMR018C phosphatidylinositol 3-kinase	5566.84	5119.68	7988.21	5216.25	5701.44	4810.36	0.102189	0.578078
CcyaKS1_nu_g832	CMR019C similar to ribosomal processing, RNA binding, nucleolar protein Nop77	4216.05	4272.44	3948.72	3772.39	3905.75	3540.35	0.0921553	0.488544
CcyaKS1_nu_g833	CMR021C adaptor-related protein complex 2, beta subunit	5397.42	6003.16	6605.28	4877.31	5489.98	6184.64	0.0579621	0.741561
CcyaKS1_nu_g834	CMR024C transcription antiterminator protein, probably for organellar transcription	7876.57	5279.3	4279.4	15542.3	11841.4	5951.02	-0.295224	0.122558
CcyaKS1_nu_g835	CMR026C probable DNA (cytosine-5)-methyltransferase 3	1169.84	1366.63	1690.45	1693.48	1651.36	2226.44	-0.186705	0.299382
CcyaKS1_nu_g836	CMM024C similar to nuclear protein UKp68	1003.88	971.48	1094.86	296.114	306.553	500.948	1.30375	1.50399e-06
CcyaKS1_nu_g837	CMR028C replication factor C subunit 1	5479.25	5405.26	6355.18	5771.77	6232.87	5733.86	-0.0209959	0.90195
CcyaKS1_nu_g838	CMR030C probable membrane-associated zinc metalloprotease	8910.41	7644.15	4033.93	15820.1	15480.9	7084.62	-0.260833	0.157251
CcyaKS1_nu_g839	CMR031C hypothetical protein	1822.19	1999.9	2074.86	1880.69	2056.37	2276.61	-0.0379308	0.82903
CcyaKS1_nu_g840	CMG046C hypothetical protein	3332.04	3394.14	3490.21	4119.9	3848.69	3781.81	-0.141155	0.261139
CcyaKS1_nu_g841	CMR033C hypothetical protein	1433.78	1516.75	1855.33	1052.31	966.649	1222.19	0.379154	0.0295348
CcyaKS1_nu_g842	CMR036C myo-inositol 1-phosphate synthase	33631.6	24902.2	20428.1	33814.5	38997.1	25367.3	-0.11297	0.549225
CcyaKS1_nu_g843	CMR037C probable serine rich pumilio family rna binding domain pr otein	4610.22	5155.92	6164.37	4549.39	4359.99	5372.46	0.0721705	0.690281
CcyaKS1_nu_g844	CMR041C hypothetical protein	3227.16	3879.88	3244.75	6290.58	5832.34	4175.35	-0.4039	0.0308948
CcyaKS1_nu_g845	CMR042C similar to carbonyl reductase	6122.38	6840.05	3559.68	6776.36	6383.91	4846.42	-0.0373929	0.862273
CcyaKS1_nu_g846	CMR044C hypothetical protein, conserved	6669.84	5807.31	4375.73	5950.42	7041.77	7029.74	-0.108653	0.547742
CcyaKS1_nu_g847	CMR045C similar to protein phosphatase 1, regulatory (inhibitor) subunit 11	1267.81	1363.18	1327.35	1227.28	1454.45	1172.8	0.0189622	0.920179
CcyaKS1_nu_g848	CMR046C similar to COP9 signalosome subunit Csn12	1162.93	1206.15	1128.2	999.69	982.312	1262.95	0.0505328	0.775597
CcyaKS1_nu_g849	CMR047C hypothetical protein	1041.91	1111.25	2558.38	868.764	1103.14	1981.84	0.0476713	0.81332
CcyaKS1_nu_g850	CMR049C similar to nucleolar complex Nop3	3353.94	3450.22	3687.51	2907.3	3769.26	4300	-0.0274841	0.89237
CcyaKS1_nu_g851	CMR050C chitobiosyldiphosphodolichol beta-mannosyltransferase	1290.86	1508.12	1855.33	1693.48	1740.86	1921.48	-0.0929467	0.601939
CcyaKS1_nu_g852	CMR052C ferredoxin-NADP+ reductase	60717.8	52872.3	24511.1	64941.9	48881.8	38765.9	-0.033646	0.875406
CcyaKS1_nu_g853	CMR053C DNA repair protein RAD51	2286.67	2542.59	8091.95	1288.46	2539.69	5457.91	0.0600605	0.724255
CcyaKS1_nu_g854	CMR054C similar to phosphatidic acid phosphatase type 2B	3552.18	3233.67	2931.67	2877.93	2519.55	2422.43	0.19664	0.207108
CcyaKS1_nu_g855	CMR055C similar to cationic amino acid transporter	3924.45	3668.5	4339.61	2611.19	2743.31	3168.75	0.35566	0.0222109
CcyaKS1_nu_g856	CMP333C similar to ubiquitin carboxyl-terminal hydrolase 10	12545.6	8144.56	6474.67	8080.73	8225.46	5841.26	0.0926012	0.62884
CcyaKS1_nu_g857	CMR059C hypothetical protein	3846.08	4246.56	4485.03	2907.3	2861.91	4050.7	0.180534	0.302091
CcyaKS1_nu_g858	CMT234C cysteine desulfurase IscS, mitochondrial precursor	524.413	505.584	529.83	1009.48	1049.44	971.323	-0.889661	1.94257e-12
CcyaKS1_nu_g859	CMR062C hypothetical protein, conserved	8591.15	13133.1	14399.9	7308.63	10842.4	11012.2	0.105946	0.576524
CcyaKS1_nu_g860	CMR119C hypothetical protein	2634.74	2482.19	2832.55	2063.01	2003.78	2427.13	0.182033	0.236003
CcyaKS1_nu_g861	CMQ233C hypothetical protein, conserved	1592.83	1590.09	1521.87	1442.64	1434.31	1396.23	0.088057	0.488145
CcyaKS1_nu_g862	CMR066C succinate-semialdehyde dehydrogenase (NADP+)	2444.57	4388.05	7363.9	4543.27	4319.71	5880.46	-0.011909	0.957623
CcyaKS1_nu_g863	CMR067C similar to vegetatible incompatibility protein HET-E-1	1204.42	902.458	1002.23	2280.81	1686.04	1473.05	-0.508843	0.01191
CcyaKS1_nu_g864	CMR069C hypothetical protein, conserved	1773.78	2089.63	2002.61	2519.42	2082.1	2211.54	-0.120008	0.4488
CcyaKS1_nu_g865	CMR259C probable DNA repair protein RAD5	1373.85	1651.34	2426.84	1781.58	1481.3	1871.3	0.0290189	0.893463
CcyaKS1_nu_g866	CMR072C hypothetical protein	665.025	687.628	648.394	822.267	731.699	763.574	-0.132323	0.35344
CcyaKS1_nu_g867	CMR073C probable mitochondrial carrier proteins; Pet8p	3823.03	3145.66	2259.19	3656.15	3226.64	3608.55	-0.0708084	0.718065
CcyaKS1_nu_g868	CMR075C probable nucleotide sugar epimerase	2110.33	2196.61	1996.13	1890.48	1904.21	2294.64	0.0239826	0.893463
CcyaKS1_nu_g869	CMR076C probable phosphotyrosyl phosphatase activator protein	1227.47	1162.15	1070.78	868.764	863.718	1281.77	0.0802377	0.672359
CcyaKS1_nu_g870	CMR077C ubiquitin-protein ligase E3	8377.93	8653.59	11152.4	8176.17	8920.24	9630.91	0.0339631	0.859964
CcyaKS1_nu_g871	CMR078C hypothetical protein	4353.2	4719.36	5514.12	4130.91	4154.13	4760.97	0.0814084	0.62339
CcyaKS1_nu_g872	CMR079C similar to thylakoid lumen rotamase	3644.38	3165.51	2982.61	2923.21	2695.2	2768.94	0.133465	0.374255
CcyaKS1_nu_g873	CMR081C similar to meiotic check point regulator	2111.48	2409.72	2546.33	2037.31	1920.99	2661.53	0.0398684	0.841387
CcyaKS1_nu_g874	CMC088C hypothetical protein	4383.17	4545.08	4174.73	2875.49	3070	3272.24	0.423828	0.00100083
CcyaKS1_nu_g875	CMR084C hypothetical protein	779.128	1079.33	1144.88	758.639	720.511	1153.98	0.0626852	0.756979
CcyaKS1_nu_g876	CMR085C similar to nuclear RNA binding protein	12871.7	10952	11458	18146.2	25561.4	20312.3	-0.673195	0.000273299
CcyaKS1_nu_g877	CMR086C hypothetical protein	1825.65	1971.43	1754.37	3200.97	2645.98	2189.59	-0.332669	0.0579562
CcyaKS1_nu_g878	CMR087C hypothetical protein, conserved	2113.79	2635.77	2861.27	1803.6	1953.44	2190.38	0.196963	0.245018
CcyaKS1_nu_g879	CMR088C hypothetical protein, conserved	3920.99	3415.71	2451.85	2978.27	3296	2607.44	0.0531747	0.790778
CcyaKS1_nu_g880	CMR089C similar to Raf/ATN-like protein kinase	3031.22	2181.09	1566.33	1935.75	2211.88	1322.54	0.091381	0.634794
CcyaKS1_nu_g881	CMR090C hypothetical protein	3576.38	3658.15	3863.5	2936.67	3680.87	4332.93	0.00794906	0.971619
CcyaKS1_nu_g882	CMR091C probable signal recognition particle targeting component SRP19	2124.16	2314.81	2471.31	1599.26	1465.64	2494.55	0.120106	0.516693
CcyaKS1_nu_g883	CMR092C hypothetical protein, conserved	13576	12919.1	10452.1	14932.9	14938.3	12088.6	-0.0865012	0.621128
CcyaKS1_nu_g884	CMR093C cytochrome P450	1659.68	1952.45	2093.38	1520.95	1554.02	1647.09	0.16478	0.29278
CcyaKS1_nu_g885	CMR095C similar to proline transport helper PTH1	1703.48	2361.4	2251.78	1938.2	1978.05	2438.11	-0.00348989	0.985937
CcyaKS1_nu_g886	CMR096C hypothetical protein, conserved	172.883	188.947	228.79	177.424	205.86	246.162	-0.0354795	0.865595
CcyaKS1_nu_g887	CMP015C similar to Raf/ATN-like protein kinase, with ankyrin repeats	2941.32	3274.22	4162.69	2400.72	2735.48	3495.66	0.108426	0.5577
CcyaKS1_nu_g888	CMR099C probable pirin	3205.26	3211.23	3274.39	2946.46	2875.33	2561.97	0.137715	0.3106
CcyaKS1_nu_g889	CMR100C similar to mannose-P-dolichol utilization defect 1 protein	810.247	947.323	953.139	758.639	674.64	894.495	0.106994	0.533036
CcyaKS1_nu_g890	CMI176C DNA polymerase alpha, catalytic subunit	3931.37	3997.22	3563.39	3450.58	3370.96	3510.56	0.0953339	0.474729
CcyaKS1_nu_g891	CMR105C hypothetical protein, conserved	1248.22	1450.32	1680.27	1368	1379.49	1602.41	0.004113	0.983695
CcyaKS1_nu_g892	CMR106C hypothetical protein	3571.77	3917.84	4971.33	3856.82	4262.65	4315.68	0.00130568	0.993314
CcyaKS1_nu_g893	CMR108C hypothetical protein, conserved	1615.88	1191.49	1305.12	19845.7	8982.89	2858.31	-2.71395	2.42107e-05
CcyaKS1_nu_g894	CMR109C GTP-binding protein of TypA (tyrosine phosphorylated protein A) family	9660.72	6629.53	1426.47	14743.3	12417.6	6494.3	-0.134935	0.397541
CcyaKS1_nu_g895	CMR110C similar to glutathione S-transferase	22716.9	27064.3	12779.8	11740.5	13676.3	11510.1	0.332302	0.0906755
CcyaKS1_nu_g896	CMR112C hypothetical protein, conserved	6356.35	6234.38	4930.57	7546.01	8538.73	5588.83	-0.132051	0.465601
CcyaKS1_nu_g897	CMR113C hypothetical protein, conserved	1748.43	1659.97	1795.12	1452.43	1466.75	1436.21	0.193041	0.123971
CcyaKS1_nu_g898	CMR114C hypothetical protein, conserved	554.379	668.648	698.412	1013.15	966.649	640.493	-0.199193	0.278376
CcyaKS1_nu_g899	CMR118C similar to polynucleotide phosphorylase	39863.4	30596.4	19826.9	43739.2	41532.3	30223.1	-0.112995	0.55227
CcyaKS1_nu_g900	CMR119C hypothetical protein	9410.62	6683.89	6344.07	12660.7	11131	10316.1	-0.356226	0.0525977
CcyaKS1_nu_g901	CMR121C ketol-acid reductoisomerase	27019.4	20374.3	17852.1	20305.8	22959	28382.4	-0.0504213	0.806359
CcyaKS1_nu_g902	CMR122C 60S ribosomal protein L13A	21739.5	17022.5	15116.8	23880	18653.9	21192.7	-0.107904	0.547742
CcyaKS1_nu_g903	CMR123C similar to histidinol-phosphate aminotransferase	3876.05	3500.26	3365.16	4286.31	4404.74	4314.11	-0.201176	0.131522
CcyaKS1_nu_g904	CMB159C MYB-related protein	20939.6	18812.7	21240.4	17491.5	22183.7	18731.1	0.0299499	0.86833
CcyaKS1_nu_g905	CMR125C similar to nucleoporin complex subunit	4973.28	6466.47	6954.48	5496.46	6090.78	5925.93	0.0311873	0.872021
CcyaKS1_nu_g906	CMR126C probable sulfite oxidase	5951.8	5270.67	3229.93	3493.41	2678.42	2249.17	0.349859	0.0775236
CcyaKS1_nu_g907	CMR127C similar to putative v-snare binding protein	3126.88	3785.84	3832.93	4161.5	4837.72	4103.23	-0.166403	0.299382
CcyaKS1_nu_g908	CMR129C probable rRNA (adenosine-N6,N6)-dimethyltransferase	1249.37	1470.16	1816.43	1677.57	1561.85	1567.13	-0.0355222	0.856749
CcyaKS1_nu_g909	CMR130C similar to 1-acylglycerol-3-phosphate O-acyltransferase	3147.63	3222.45	3012.25	2267.35	2614.65	2463.98	0.272291	0.0437918
CcyaKS1_nu_g910	CMR131C hypothetical protein, conserved	7718.67	7714.04	6398.72	6318.73	6489.08	5205.47	0.153308	0.349417
CcyaKS1_nu_g911	CMR132C hypothetical protein	2366.2	2009.39	1884.97	2425.2	2122.38	2501.61	-0.0869948	0.601939
CcyaKS1_nu_g912	CMR135C hypothetical protein	11472.5	9384.36	8963.58	14213.5	14580.3	10888.4	-0.226639	0.188769
CcyaKS1_nu_g913	CMR136C hypothetical protein, conserved	137.154	301.97	698.412	197.001	392.701	524.467	0.00387832	0.983695
CcyaKS1_nu_g914	CMR137C similar to developmental gene, multi-sex-combs	4406.22	4086.95	3056.71	4117.45	4916.03	4713.15	-0.116307	0.508229
CcyaKS1_nu_g915	CMT520C hypothetical protein, conserved	1584.76	1374.39	1594.12	2318.74	1971.34	1952.84	-0.32762	0.0356314
CcyaKS1_nu_g916	CMR140C similar to selenocysteine-specific elongation factor	4869.55	5127.45	5575.26	5136.72	4758.28	4503.83	0.0620413	0.684935
CcyaKS1_nu_g917	CMA091C hypothetical protein	3139.56	3199.15	2458.34	3303.75	2922.32	2859.09	-0.0208546	0.916811
CcyaKS1_nu_g918	CMR143C ribonuclease P protein subunit POP1	6340.21	6821.93	6710.87	6595.26	6080.71	5751.11	0.0620993	0.6658
CcyaKS1_nu_g919	CMR144C adaptor-related protein complex 1, sigma subunit	1077.64	1271.72	1266.22	1391.25	1297.82	1219.84	-0.0568422	0.72908
CcyaKS1_nu_g920	CMJ108C hypothetical protein, conserved	1429.17	1393.38	1344.03	1145.3	1309	1187.69	0.120783	0.392812
CcyaKS1_nu_g921	CMR147C hypothetical protein, conserved	5074.7	4875.52	3927.41	5503.8	5762.97	5496.32	-0.160108	0.30949
CcyaKS1_nu_g922	CMR148C 40S ribosomal protein S19	15338.2	12701.7	11144	17118.3	16186.9	13194	-0.114337	0.515048
CcyaKS1_nu_g923	CMR150C 60S ribosomal protein L21	12045.4	9406.79	9271.1	16247.1	11975.7	11942	-0.190946	0.284305
CcyaKS1_nu_g924	CMR151C cytochrome b5	618.922	599.626	558.545	664.421	537.027	533.875	0.0163516	0.932133
CcyaKS1_nu_g925	CMR176C unknown homeobox protein	1331.2	1382.16	1247.69	1637.19	1745.34	1793.69	-0.306445	0.0219558
CcyaKS1_nu_g926	CMI064C hypothetical protein	784.891	769.592	766.031	1085.34	896.164	965.835	-0.239533	0.107537
CcyaKS1_nu_g927	CMR155C similar to TATA element modulatory factor	3945.2	3816.04	4064.5	3594.97	3998.61	3913.51	0.0215052	0.888273
CcyaKS1_nu_g928	CMR158C mitochondrial Mn superoxide dismutase	4531.85	4980.78	4356.28	3840.91	2835.05	4053.06	0.197897	0.252228
CcyaKS1_nu_g929	CMP177C transposon	1995.07	1911.9	2252.7	1864.78	1614.44	1930.1	0.10118	0.521049
CcyaKS1_nu_g930	CME143C Smt3-activating enzyme E1 C subunit	4144.59	4347.5	5512.27	3483.62	3436.97	4671.6	0.120524	0.502697
CcyaKS1_nu_g931	CMR161C WD-repeat protein	2975.9	3387.24	3552.27	4122.35	3125.94	3033.13	-0.0220381	0.916589
CcyaKS1_nu_g932	CMR162C similar to mitochondrial carrier protein	1648.15	1477.93	1874.78	1368	1581.99	1896.39	0.0184221	0.928841
CcyaKS1_nu_g933	CMR165C sigma subunit for chloroplast RNA polymerase	11874.8	6255.09	5257.55	29038.7	21462.1	11575.1	-0.623591	0.0162402
CcyaKS1_nu_g934	CMR167C methylenetetrahydrofolate dehydrogenase (NADP+) / methenyltetrahydrofolate cyclohydrolase	4027.03	4438.96	3627.3	6709.06	5274.05	5712.69	-0.391417	0.0180682
CcyaKS1_nu_g935	CMR168C hypothetical protein	2150.67	1924.84	1495.01	1458.54	1486.89	1548.31	0.160453	0.345977
CcyaKS1_nu_g936	CMR169C hypothetical protein	6174.24	5344.87	5133.42	5305.58	4916.03	5214.88	0.0580867	0.713744
CcyaKS1_nu_g937	CMR172C hypothetical protein, conserved	1511	2422.66	2862.19	1332.51	888.332	1673.75	0.304505	0.115484
CcyaKS1_nu_g938	CMR173C hypothetical protein	5198.03	4988.54	5074.14	4834.49	5516.83	4579.09	0.0162481	0.926758
CcyaKS1_nu_g939	CMR176C unknown homeobox protein	18.4409	10.3533	31.4934	52.6153	42.5146	60.3647	-0.435272	0.0463342
CcyaKS1_nu_g940	CMR174C hypothetical protein	1690.8	2114.65	2569.49	1675.12	1706.18	1974	0.110557	0.540285
CcyaKS1_nu_g941	CMR177C similar to ferredoxin	3342.41	3233.67	2613.03	4869.97	4694.51	6013.73	-0.572176	0.0015102
CcyaKS1_nu_g942	CMR178C cytochrome c reductase (Complex III) ubiquinone-binding protein	2046.94	2051.67	1476.48	1762	2340.54	1600.06	-0.0117323	0.957623
CcyaKS1_nu_g943	CMR179C mitochondrial ribosomal protein L12 precursor	4100.79	3794.47	3592.1	3707.54	3699.89	3777.89	0.0207766	0.893463
CcyaKS1_nu_g944	CMR180C ATP-binding subunit of unknown ABC transporter	1891.34	1901.55	1715.46	1661.66	1314.6	1524.01	0.177078	0.259887
CcyaKS1_nu_g945	CMR181C similar to small conductance mechanosensitive ion channel	4790.02	4553.71	3682.88	3608.43	3432.5	3462.74	0.189247	0.229771
CcyaKS1_nu_g946	CMR182C hypothetical protein	47850.7	35505.6	20437.4	31244.9	29689.8	17113.8	0.103409	0.579233
CcyaKS1_nu_g947	CMR183C WNK-like protein kinase	15607.9	14327.2	15496.6	17609	25429.3	15981.7	-0.17427	0.329249
CcyaKS1_nu_g948	CMR185C mitochondrial division protein Mda1	144.069	36.2364	58.3554	248.393	196.91	181.878	-0.423348	0.0501838
CcyaKS1_nu_g949	CME124C hypothetical protein	2903.29	2915.3	3322.55	2524.31	2738.84	3678.33	0.0127407	0.953691
CcyaKS1_nu_g950	CMR188C NADH dehydrogenase I (Complex I) flavoprotein 24kDa subunit	5786.98	5500.17	4421.12	4969.08	5676.82	4798.6	0.0109182	0.957555
CcyaKS1_nu_g951	CMR190C probable ER lumen protein retaining receptor	1259.74	1371.81	1719.17	1485.46	1595.42	1781.15	-0.072572	0.690281
CcyaKS1_nu_g952	CMR191C hypothetical protein, conserved	4708.19	4744.38	5176.03	4075.85	4811.99	5081.61	0.0326424	0.851904
CcyaKS1_nu_g953	CMP080C hypothetical protein	29923.8	27925.3	40590.4	24133.3	26485.5	27927.7	0.16048	0.358637
CcyaKS1_nu_g954	CMR193C similar to ribosomal protein S6 kinase	7188.49	7064.37	7028.59	5693.46	5197.97	5173.33	0.343289	0.00400826
CcyaKS1_nu_g955	CMR194C hypothetical protein, conserved	2711.96	2803.14	3345.71	2490.05	3111.4	2616.06	0.0504221	0.780203
CcyaKS1_nu_g956	CMH145C hypothetical protein	2443.42	1901.55	1904.42	1881.91	2113.42	1508.33	0.0774617	0.679905
CcyaKS1_nu_g957	CMR196C hypothetical protein	1917.85	1876.53	1673.78	1737.53	1754.29	1936.37	0.00498953	0.977348
CcyaKS1_nu_g958	CMR197C RNA polymerase I, III common subunit	905.909	1002.54	680.813	1057.2	833.511	927.421	-0.0485234	0.811643
CcyaKS1_nu_g959	CMR198C 3'(2'), 5'-bisphosphate nucleotidase	2784.57	2679.77	2379.6	3057.8	2643.74	3925.27	-0.139587	0.43085
CcyaKS1_nu_g960	CMC011C ATP-binding cassette, sub-family D (ALD), member 3	2133.38	2395.92	2868.68	1091.46	957.698	1938.73	0.407313	0.0477923
CcyaKS1_nu_g961	CMR200C similar to Golgi associated retrograde protein complex component VPS53	2550.61	2675.45	2892.76	1916.17	1890.78	2019.47	0.396739	0.00224241
CcyaKS1_nu_g962	CMR201C probable mitochondrial ribosomal protein S21	190.172	208.791	224.159	161.517	145.445	207.749	0.114082	0.533036
CcyaKS1_nu_g963	CMC070C similar to ubiquitin-specific processing protease Ubp2p	7599.95	7527.68	7920.59	7177.7	8152.74	7284.53	0.0147396	0.92794
CcyaKS1_nu_g964	CMR204C hypothetical protein, conserved	1051.13	1088.82	1269.93	962.982	1189.29	1263.74	-0.00142152	0.993312
CcyaKS1_nu_g965	CMR205C asparagine--tRNA ligase, chloroplast precursor	11670.8	8833.05	4373.88	12856.5	10303.1	7079.91	-0.0634948	0.74938
CcyaKS1_nu_g966	CMJ046C similar to kinetoplast-associated protein	14516.4	12734.5	8790.36	13720.3	11089.6	9510.96	0.0238608	0.916589
CcyaKS1_nu_g967	CMJ047C histidine--tRNA ligase	10605.8	8967.64	6943.37	9130.59	8030.79	8402.45	0.0213157	0.92136
CcyaKS1_nu_g968	CMJ049C hypothetical protein, conserved	5060.87	5601.11	6560.82	4604.45	4790.73	5813.04	0.0841339	0.62884
CcyaKS1_nu_g969	CMO019C unknown conserved AAA protein	837.908	2068.06	3678.24	1737.53	1997.07	3360.82	-0.0171099	0.932815
CcyaKS1_nu_g970	CMJ051C NADP-dependent malic enzyme	3806.89	5316.39	5839.25	5511.14	5152.1	6898.82	-0.0911499	0.628075
CcyaKS1_nu_g971	CMJ052C hypothetical protein, conserved	771.06	1707.42	3086.35	1223.61	1423.12	2075.92	0.0414931	0.839511
CcyaKS1_nu_g972	CMJ053C hypothetical protein	9243.5	7904.71	5920.76	7572.93	9097.01	5043.98	0.0266836	0.904127
CcyaKS1_nu_g973	CMJ054C glutamyl-tRNA reductase	35049.2	32768	17156.5	37993.1	34796	21234.3	-0.0368375	0.863924
CcyaKS1_nu_g974	CMJ057C 60S ribosomal protein L19	15335.9	12895	12591.8	14337	10710.3	13630.7	0.0339015	0.862273
CcyaKS1_nu_g975	CMJ056C similar to vesicle transport v-SNARE protein	809.094	1258.78	2011.87	873.658	827.917	1163.39	0.142765	0.440925
CcyaKS1_nu_g976	CMJ055C 2-oxoglutarate dehydrogenase E2 component	10800.6	10361.9	7977.09	7736.89	7242.03	7369.19	0.233861	0.152235
CcyaKS1_nu_g977	CMJ060C hypothetical protein, conserved	1234.39	1539.18	1534.84	1877.02	1929.94	1887.77	-0.279456	0.0710957
CcyaKS1_nu_g978	CML127C hypothetical protein, conserved	1848.7	2285.48	3083.57	2487.6	2089.93	2482.01	0.0115255	0.958306
CcyaKS1_nu_g979	CME063C similar to splicing factor 3b subunit 4 (U2 snRNP)	3012.78	2952.4	3345.71	2671.14	2698.56	3301.24	0.04989	0.773144
CcyaKS1_nu_g980	CMC070C similar to ubiquitin-specific processing protease Ubp2p	9999.57	8327.47	10733.7	7580.27	9952.9	8509.07	0.0719565	0.691245
CcyaKS1_nu_g981	CMJ069C mitochondrial Rho GTP-binding protein Miro	5616.4	6042.85	5917.05	5708.15	5939.74	5541.01	0.018222	0.901394
CcyaKS1_nu_g982	CME019C dynamin-related protein involved in mitochondrial division CmDnm1/DRP3	18.4409	20.7065	16.673	51.3917	45.8711	37.6299	-0.630699	0.0123008
CcyaKS1_nu_g983	CMJ067C hypothetical protein	1476.42	2043.9	2154.52	2483.93	1979.17	2294.64	-0.109868	0.544021
CcyaKS1_nu_g984	CMJ066C phenylalanine hydroxylase	3244.44	3715.09	5382.59	8457.6	6047.15	4608.1	-0.236662	0.206684
CcyaKS1_nu_g985	CMJ065C hypothetical protein	3450.75	2760.87	5674.37	4697.44	3366.49	2236.63	0.0491738	0.813761
CcyaKS1_nu_g986	CMI125C phosphatidylinositol 4-kinase	3672.04	3539.95	3684.73	4499.22	5064.84	4664.54	-0.315601	0.0128593
CcyaKS1_nu_g987	CMJ072C similar to ubiquinone/menaquinone biosynthesis methyl transferase	1398.05	1420.12	1282.89	2000.6	1562.97	1643.96	-0.213175	0.179619
CcyaKS1_nu_g988	CMT222C unknown ring-finger protein	2205.99	2221.64	3558.75	2585.49	1922.11	2028.88	0.103984	0.581716
CcyaKS1_nu_g989	CMJ074C probable carbon catabolite repressor Ccr4p	4741.61	4056.75	3637.49	3747.92	3441.45	3498.02	0.118873	0.459241
CcyaKS1_nu_g990	CMJ076C similar to coenzyme F420-reducing hydrogenase, beta subunit	5693.63	5614.05	5151.02	7705.08	7623.55	7344.11	-0.394701	0.00089474
CcyaKS1_nu_g991	CMJ077C hypothetical protein, conserved	4277.13	5226.67	5800.34	5374.1	5063.72	5123.16	-0.010859	0.957181
CcyaKS1_nu_g992	CMJ078C probable prohibitin	5536.88	5624.4	3743.08	5125.71	3941.55	4725.69	0.0422563	0.841387
CcyaKS1_nu_g993	CMJ079C hypothetical protein	2543.69	2517.57	2648.22	2414.18	2248.8	2482.79	0.0643489	0.634562
CcyaKS1_nu_g994	CMJ080C similar to tRNA modification enzyme Trm5	3702.01	3721.13	3656.01	3525.22	3548.85	3381.99	0.0509397	0.689026
CcyaKS1_nu_g995	CMJ081C indole-3-glycerol phosphate synthase	10102.2	8934.86	6696.05	12254.5	7884.23	6766.33	-0.0193246	0.931457
CcyaKS1_nu_g996	CMF032C hypothetical protein	450.649	399.463	525.199	488.221	491.156	447.639	-0.0233747	0.905706
CcyaKS1_nu_g997	CMI119C similar to DNA repair protein rad16	2764.98	2653.88	2662.12	2882.83	2981.62	2423.99	-0.0179388	0.921951
CcyaKS1_nu_g998	CMJ083C similar to midasin Mdn1p	2499.89	2892.01	2666.75	3937.58	4936.17	4590.85	-0.608665	0.000113448
CcyaKS1_nu_g999	CMJ084C phosphoribosylamine--glycine ligase (GARS)	4272.52	4036.91	3040.97	3643.91	3790.52	3614.04	0.0168887	0.932133
CcyaKS1_nu_g1000	CMC165C hypothetical protein, conserved	570.515	620.332	663.214	932.392	758.551	845.889	-0.314485	0.0476565
CcyaKS1_nu_g1001	CMJ086C probable gamma hydroxybutyrate dehydrogenase	2728.1	2459.76	2924.25	33004.5	16172.3	6905.09	-2.6342	1.68656e-06
CcyaKS1_nu_g1002	CMJ087C probable beta-amylase	7478.93	11256.6	11594.2	9446.28	8439.15	10879	0.0281713	0.894556
CcyaKS1_nu_g1003	CMJ088C hypothetical protein	1439.54	1749.7	1996.13	1228.51	1593.18	2071.21	0.0283752	0.895144
CcyaKS1_nu_g1004	CMJ089C probable ATP-dependent DNA helicase	766.45	1260.51	1870.15	730.496	832.392	1114.79	0.153413	0.40603
CcyaKS1_nu_g1005	CME196C hypothetical protein	432.208	484.877	611.342	411.133	502.344	512.708	0.0398263	0.8437
CcyaKS1_nu_g1006	CMJ091C Small GTP-binding protein of Rho family	416.073	457.269	1530.21	242.275	698.135	1186.91	0.0201051	0.916589
CcyaKS1_nu_g1007	CMJ093C similar to Na+/H+ antiporter	4605.61	4751.28	4353.5	4617.91	4763.88	4475.61	-0.008462	0.957181
CcyaKS1_nu_g1008	CMJ095C hypothetical protein, conserved	3832.25	3539.09	2641.74	5257.86	5481.03	3132.69	-0.175756	0.340771
CcyaKS1_nu_g1009	CMJ096C similar to thioredoxin h	5693.63	7877.1	3600.44	11355.1	11712.8	5595.88	-0.208588	0.254362
CcyaKS1_nu_g1010	CMJ097C hypothetical protein, conserved	3637.47	3395.87	2759.38	12228.8	6275.38	2842.63	-0.289515	0.121494
CcyaKS1_nu_g1011	CMJ098C proline--tRNA ligase	3456.51	3109.43	2635.26	4938.49	4186.57	3596.79	-0.2681	0.123971
CcyaKS1_nu_g1012	CMJ099C formate--tetrahydrofolate ligase	3510.69	3210.37	2547.26	20801.4	10523.5	5423.41	-1.60249	0.000494636
CcyaKS1_nu_g1013	CMJ100C small heat shock protein, hsp20 family	94984.4	31382.4	36394.3	5111.02	5870.38	3632.86	3.33994	1.94257e-12
CcyaKS1_nu_g1014	CMJ101C small heat shock protein, hsp20 family	64800.1	31910.4	28952.6	5460.98	5316.57	3688.52	3.03423	2.32488e-15
CcyaKS1_nu_g1015	CMJ102C adaptor-related protein complex 1, mu subunit	1328.9	1767.82	2194.35	1760.78	1276.56	1901.88	0.032887	0.878828
CcyaKS1_nu_g1016	CMG151C hypothetical protein	952.011	2124.14	7539.89	1832.97	3131.54	3646.97	0.0345008	0.847017
CcyaKS1_nu_g1017	CMJ330C hypothetical protein, conserved	1729.99	2045.63	1829.4	1819.51	1783.38	1936.37	0.0086807	0.959628
CcyaKS1_nu_g1018	CMJ331C hypothetical protein, conserved	2811.08	2060.3	1440.36	14272.2	9340.91	2882.61	-1.38148	0.00269679
CcyaKS1_nu_g1019	CMJ105C similar to chloroplast inner membrane protein Tic22	7001.78	4764.22	4013.56	5686.12	5972.19	6941.15	-0.0862727	0.653896
CcyaKS1_nu_g1020	CMJ219C similar to component of oligomeric golgi complex 4	2791.49	3794.47	4312.74	2526.76	3150.56	4292.16	0.0412344	0.847017
CcyaKS1_nu_g1021	CMJ107C hypothetical protein	7128.56	5847.86	8826.49	12770.8	9688.86	11044.4	-0.363003	0.0502597
CcyaKS1_nu_g1022	CMJ108C hypothetical protein, conserved	9033.73	7454.34	6815.54	7730.77	9132.81	7046.2	-0.0156908	0.940329
CcyaKS1_nu_g1023	CMJ117C sulfite reductase, ferredoxin dependent	13482.6	10354.1	7884.47	10672.3	10176.7	9179.35	0.028731	0.893343
CcyaKS1_nu_g1024	CMJ116C hypothetical protein	2730.4	2603.84	3729.19	5612.7	4584.87	5121.59	-0.525601	0.00564261
CcyaKS1_nu_g1026	CMJ115C hypothetical protein, conserved	7580.36	6423.33	4498	11913.1	8828.5	7904.64	-0.284242	0.131648
CcyaKS1_nu_g1027	CMJ114C hypothetical protein, conserved	2041.18	2121.55	1767.34	2523.09	2295.79	2211.54	-0.147261	0.331862
CcyaKS1_nu_g1028	CMJ112C vesicle coat complex COPII, subunit Sec13	7452.43	7265.39	6991.54	7087.15	7920.03	7691.4	-0.0360713	0.808155
CcyaKS1_nu_g1029	CMJ111C similar to ethylene-responsive transcription coactivator	6246.85	5545.03	5540.06	5321.48	4446.14	4238.85	0.187968	0.231808
CcyaKS1_nu_g1030	CMJ110C 60S ribosomal protein L15	11623.5	9342.08	7576.02	11665.9	8492.86	9052.35	-0.0121819	0.957181
CcyaKS1_nu_g1031	CMJ109C 60S ribosomal protein L10	27713.2	22596.8	18138.3	26417.8	24692.1	22437.6	-0.0421355	0.837036
CcyaKS1_nu_g1032	CMM003C eukaryotic translation elongation factor 1 gamma (eEF-1g)	1595.14	1980.92	1765.48	1775.46	1952.32	2132.36	-0.0659801	0.700115
CcyaKS1_nu_g1033	CMJ121C hypothetical protein	62901.9	57560.6	46653.8	28964.1	20286.2	21417.7	1.06382	1.6797e-06
CcyaKS1_nu_g1034	CMJ123C hypothetical protein	12182.5	11247.9	10408.6	9743.61	8765.85	8985.71	0.210968	0.133764
CcyaKS1_nu_g1035	CMJ125C 40S ribosomal protein S9	11660.4	9302.4	8440.23	12835.7	9777.25	10463.5	-0.072392	0.700115
CcyaKS1_nu_g1036	CMJ126C hypothetical protein	11275.5	7788.23	3460.57	8400.09	7888.7	4611.23	0.0207109	0.924
CcyaKS1_nu_g1037	CMJ128C phenylalanine--tRNA ligase beta-subunit	2076.91	2187.12	1868.3	1435.3	1652.48	2035.94	0.125031	0.469848
CcyaKS1_nu_g1038	CMI206C hypothetical protein	2556.37	2304.46	2051.7	2939.11	2609.06	1895.61	-0.0410981	0.842073
CcyaKS1_nu_g1039	CMC144C hypothetical protein, conserved	427.598	310.598	691.929	431.935	563.878	522.115	-0.0231123	0.919761
CcyaKS1_nu_g1040	CMJ129C histone deacetylase	2409.99	2085.32	3475.39	2968.48	2965.96	4188.68	-0.124888	0.504505
CcyaKS1_nu_g1042	CMJ130C probable cryptochrome DASH	3982.08	3412.26	3410.55	5164.86	5572.77	5131.78	-0.452533	0.00121698
CcyaKS1_nu_g1043	CMK212C similar to bromodomain containing transcription factor	8636.1	8056.56	6463.56	6091.14	7024.98	5204.69	0.169801	0.326975
CcyaKS1_nu_g1044	CMS484C similar to guanylate kinase (GMP kinase)	4232.18	4325.93	4257.17	3588.85	4282.79	4183.19	0.0469085	0.764396
CcyaKS1_nu_g1045	CMJ132C hypothetical protein, conserved	3102.68	3454.54	3713.44	3147.13	3243.42	3517.61	0.0262195	0.878527
CcyaKS1_nu_g1046	CMJ133C similar to epsin	8318	8424.96	8764.43	8103.98	8898.98	7576.16	0.0285935	0.856924
CcyaKS1_nu_g1047	CMJ134C CDP-diacylglycerol--glycerol-3-phosphate 3-phosphatidyltransferase	1248.22	1323.49	1412.57	1369.22	1259.78	1145.36	0.0400997	0.814875
CcyaKS1_nu_g1048	CMJ135C hypothetical protein, conserved	2310.87	2319.99	2337	2395.83	2303.62	2019.47	0.0278006	0.865595
CcyaKS1_nu_g1049	CMJ136C similar to poly(A)-binding protein dependent poly(A)-ribonuclease subunit	3765.4	3817.76	4114.52	4665.63	4330.9	4681.79	-0.1581	0.223094
CcyaKS1_nu_g1050	CMJ137C hypothetical protein, conserved	966.994	895.556	712.307	759.862	967.767	801.204	0.0104977	0.959628
CcyaKS1_nu_g1051	CMP133C hypothetical protein, conserved	21207	18805.8	15336.4	20241	15028.9	16011.5	0.0448225	0.824991
CcyaKS1_nu_g1053	CMJ141C ATP-dependent Clp protease proteolytic subunit	5065.48	5027.37	3597.66	5660.42	5742.83	4492.07	-0.0911409	0.621128
CcyaKS1_nu_g1054	CMR331C 26S proteasome non-ATPase regulatory subunit 9	693.839	646.215	616.9	506.575	511.294	562.881	0.203993	0.166831
CcyaKS1_nu_g1055	CMQ093C thioredoxin	2089.58	1964.53	2120.25	2088.7	2026.16	2266.42	-0.0259525	0.86833
CcyaKS1_nu_g1056	CMI194C similar to rubredoxin	3119.97	2546.9	1514.46	3549.7	3274.75	2525.12	-0.120967	0.517499
CcyaKS1_nu_g1057	CMJ144C hypothetical protein, conserved	807.942	694.531	485.369	589.78	463.186	434.312	0.167527	0.365106
CcyaKS1_nu_g1058	CMJ145C hypothetical protein	1685.04	1764.37	1918.32	2056.89	2031.75	1576.54	-0.0349829	0.852433
CcyaKS1_nu_g1059	CMJ146C hypothetical protein, conserved	15491.5	13019.2	6162.52	23605.9	27024.8	12566	-0.236759	0.192578
CcyaKS1_nu_g1060	CMJ148C hypothetical protein	8646.47	9486.17	15772.6	10641.7	12764.5	14155.1	-0.0465233	0.82903
CcyaKS1_nu_g1061	CMJ149C hypothetical protein, conserved	5112.74	5395.77	6250.51	5664.1	7239.79	8032.42	-0.16139	0.351759
CcyaKS1_nu_g1062	CMJ151C similar to thylakoid lumenal 17.4 kD protein, chloroplast precursor	4604.46	5008.39	3439.26	5853.75	4296.22	4254.53	-0.053667	0.78887
CcyaKS1_nu_g1063	CMJ152C 4-hydroxy-3-methylbut-2-enyl diphosphate reductase	11458.7	11710.4	9890.78	15696.5	18414.4	13056.8	-0.322797	0.062593
CcyaKS1_nu_g1064	CMJ153C hypothetical protein	790.653	798.063	913.309	786.782	787.64	820.803	0.0322442	0.847017
CcyaKS1_nu_g1065	CMJ154C geranylgeranyl hydrogenase	21649.6	25164.4	18099.4	18875.4	18276.8	21666.2	0.0641835	0.724876
CcyaKS1_nu_g1066	CMJ156C similar to microtubule-associated protein, RP/EB family	1447.61	1340.75	7370.38	494.339	1071.82	3967.61	0.0486951	0.712936
CcyaKS1_nu_g1067	CMO314C photosystem II stability/assembly factor HCF136	685.771	1257.06	3439.26	1161.21	921.896	1124.98	0.128061	0.447081
CcyaKS1_nu_g1068	CMJ160C hypothetical protein	998.113	1720.37	3777.36	2086.26	2480.39	3274.59	-0.0492469	0.803262
CcyaKS1_nu_g1069	CMJ161C hypothetical protein, conserved	547.464	738.532	727.127	750.074	604.155	642.061	0.00568679	0.978458
CcyaKS1_nu_g1070	CMQ272C hypothetical protein, conserved	890.926	1024.97	691.002	938.51	829.035	860.785	-0.00463766	0.982493
CcyaKS1_nu_g1071	CMJ163C hypothetical protein, conserved	1091.47	829.986	640.983	764.757	901.758	831.778	0.0126299	0.955473
CcyaKS1_nu_g1072	CMJ164C cell differentiation protein rcd1	2577.11	2284.62	2087.83	2446	2624.72	1854.06	0.0022407	0.991242
CcyaKS1_nu_g1073	CMJ165C hypothetical protein, conserved	1507.54	1621.15	2481.49	1536.86	1488.01	1706.67	0.0936472	0.621128
CcyaKS1_nu_g1074	CMJ167C hypothetical protein, conserved	1922.46	1649.62	1523.72	1869.68	1787.85	1759.2	-0.0439435	0.796977
CcyaKS1_nu_g1075	CMS521C hypothetical protein	3968.25	3935.96	3330.89	4035.47	3410.12	3897.05	-0.00661405	0.973864
CcyaKS1_nu_g1076	CMJ169C probable heat shock protein hslV, proteasome-related peptidase subunit	2164.5	1865.31	1510.76	3318.43	1991.47	1744.3	-0.111167	0.558164
CcyaKS1_nu_g1077	CMJ170C 60S ribosomal protein L38	3918.69	3712.5	2965.94	4352.38	3450.4	4058.54	-0.0741815	0.682684
CcyaKS1_nu_g1078	CMI043C hypothetical protein, conserved	5301.76	5582.13	6430.21	4967.86	6621.09	6281.06	-0.0199375	0.92206
CcyaKS1_nu_g1079	CMJ172C hypothetical protein, conserved	11463.3	10332.5	10575.3	9212.57	9510.97	8571	0.173067	0.192844
CcyaKS1_nu_g1080	CMJ173C glycerol kinase	2507.96	3503.71	3869.06	2021.41	1575.28	2621.55	0.309719	0.10558
CcyaKS1_nu_g1081	CMJ174C hypothetical protein, conserved	2974.75	2948.09	2512.99	2592.83	2460.25	2391.07	0.104331	0.484022
CcyaKS1_nu_g1082	CME022C hypothetical protein	2966.68	2709.1	2838.11	2482.71	2481.51	3151.51	0.0321165	0.862273
CcyaKS1_nu_g1083	CMJ177C hypothetical protein, conserved	1771.48	1439.96	996.674	1540.53	2054.13	1056.77	-0.0391865	0.854961
CcyaKS1_nu_g1084	CMJ178C similar to ribulose-1,5 bisphosphate carboxylase/oxygenase large subunit N-methyltransferase	3356.24	3164.64	2784.39	4255.72	2789.18	3202.46	-0.0558308	0.774351
CcyaKS1_nu_g1085	CMJ179C similar to Nedd4 binding protein 1	3139.56	3094.76	2791.8	2447.22	2918.97	2834	0.0738494	0.635429
CcyaKS1_nu_g1086	CMJ180C hypothetical protein	4498.43	3885.92	2462.04	4031.8	3511.93	2915.54	0.0166404	0.940733
CcyaKS1_nu_g1087	CMJ181C probable diphthine synthase	723.805	798.926	663.214	511.469	345.711	527.603	0.384736	0.0416926
CcyaKS1_nu_g1088	CMG113C protein phosphatase 2C, with protein kinase domain	1861.38	1766.09	1922.95	2503.51	2087.69	1887.77	-0.117475	0.473644
CcyaKS1_nu_g1089	CMJ184C hypothetical protein, conserved	4695.51	4193.07	5203.82	4286.31	4297.33	4031.11	0.087814	0.566337
CcyaKS1_nu_g1090	CMJ185C NADH dehydrogenase I (Complex I) flavoprotein 51kDa subunit	7277.24	8031.54	5954.11	8254.48	6774.37	6610.32	-0.0106715	0.958712
CcyaKS1_nu_g1091	CMJ186C 26S proteasome ATP-dependent regulatory subunit	7462.8	9405.07	9130.31	10089.9	10666.7	9885.7	-0.137232	0.376931
CcyaKS1_nu_g1092	CMJ188C unknown hydrolase, cbbY homolog	2201.38	1857.55	1359.77	14496.1	6566.27	2590.98	-1.42332	0.00271851
CcyaKS1_nu_g1093	CMJ189C probable mRNA cap binding protein 80	3676.65	3883.33	3988.55	3439.57	3461.59	3879.02	0.0552167	0.709281
CcyaKS1_nu_g1094	CMJ191C tryptophan synthase beta chain	19838.9	17544.4	11144	24132.1	23980.5	18067.1	-0.174224	0.34445
CcyaKS1_nu_g1095	CMJ195C similar to outward rectifying potassium channel KCO	1846.39	1439.96	2711.21	2666.25	2620.24	2758.74	-0.167199	0.365867
CcyaKS1_nu_g1096	CMQ197C similar to mitochondrial division protein Fis1p	4286.36	3796.19	3974.65	5087.77	4825.41	4506.18	-0.176825	0.203456
CcyaKS1_nu_g1097	CMJ197C similar to smooth muscle caldesmon	2620.91	2329.48	2381.46	2089.93	2082.1	1838.38	0.195161	0.172706
CcyaKS1_nu_g1098	CMI016C similar to 3,4-dihydroxy-5-hexaprenylbenzoate methyltransferase, mitochondrial	4618.29	4144.75	4429.45	3970.62	3498.51	3843.74	0.144583	0.300436
CcyaKS1_nu_g1099	CMR344C hypothetical protein, conserved	1106.45	1388.2	1445.92	1049.86	1191.53	1463.65	0.0356853	0.860319
CcyaKS1_nu_g1100	CMJ200C SWI/SNF related, matrix associated, actin dependent regulator of chromatin, subfamily a	4431.58	5520.01	9679.59	4927.48	5611.93	8487.12	0.0109236	0.960878
CcyaKS1_nu_g1101	CMJ201C delta 9 acyl-lipid fatty acid desaturase	3551.02	2726.36	1579.3	6170.67	6999.25	2762.66	-0.301916	0.114623
CcyaKS1_nu_g1102	CMJ202C similar to chloroplast import-associated channel Toc75	4583.71	4510.57	4362.76	3987.75	4266.01	4771.95	0.0241957	0.883782
CcyaKS1_nu_g1103	CMJ205C probable iron-sulfur cluster scaffold protein	3485.33	2823.85	2408.32	3559.48	2895.47	2529.83	-0.0163859	0.940329
CcyaKS1_nu_g1104	CMI105C hypothetical protein	2783.42	2435.6	2178.6	2951.35	3000.64	2525.91	-0.100083	0.547742
CcyaKS1_nu_g1105	CMJ207C similar to calcium-binding protein MO25	2585.18	3084.41	2943.71	2753.12	2477.04	3160.91	0.0172505	0.928841
CcyaKS1_nu_g1106	CMJ208C hypothetical protein, conserved	2112.63	2879.07	2495.39	2554.9	1862.81	2410.67	0.0544427	0.778348
CcyaKS1_nu_g1107	CMJ210C similar to tRNA dihydrouridine synthase Dus1p	1135.27	992.187	832.723	3637.8	1667.02	957.995	-0.287162	0.123971
CcyaKS1_nu_g1108	CMJ211C NADH dehydrogenase I (Complex I) iron-sulfur protein 49kDa subunit	5163.45	4885.01	4315.52	5240.73	4236.92	4073.44	0.0385398	0.841387
CcyaKS1_nu_g1109	CMI016C similar to 3,4-dihydroxy-5-hexaprenylbenzoate methyltransferase, mitochondrial	3060.04	2812.63	2298.09	2389.71	2896.59	2370.69	0.0410524	0.834775
CcyaKS1_nu_g1110	CMJ212C similar to cytochrome c	8468.98	8465.51	4674.92	6480.24	8614.81	6208.94	0.00616499	0.978433
CcyaKS1_nu_g1111	CMJ214C hypothetical protein	4473.07	4912.62	4789.78	3738.13	4157.48	4256.89	0.145589	0.296867
CcyaKS1_nu_g1112	CMJ215C unknown homeobox protein	4503.04	5269.81	7871.5	5649.41	5520.19	6172.09	0.00865926	0.970918
CcyaKS1_nu_g1113	CMJ216C ATP-binding subunit of unknown ABC transporter	12317.4	11138.4	8107.7	12671.7	10288.5	8937.11	-0.00545958	0.980087
CcyaKS1_nu_g1114	CMJ217C hypothetical protein	2001.99	1791.11	1308.83	1303.15	1267.61	1560.86	0.132591	0.463538
CcyaKS1_nu_g1115	CMJ218C aspartate--tRNA ligase, cytoplasmic	4489.2	4699.51	4868.51	5470.76	5551.52	5562.17	-0.182921	0.123934
CcyaKS1_nu_g1116	CMJ219C similar to component of oligomeric golgi complex 4	2050.4	2062.02	2368.49	2118.07	2061.96	2502.39	-0.0212477	0.909948
CcyaKS1_nu_g1117	CMJ221C hypothetical protein, conserved	667.33	699.707	572.439	496.786	346.83	516.628	0.267963	0.136316
CcyaKS1_nu_g1118	CMJ222C hypothetical protein, conserved	1250.52	1384.75	1237.51	1063.32	995.737	1346.05	0.087613	0.615817
CcyaKS1_nu_g1119	CMJ223C similar to actin-related protein	2513.72	2401.95	2256.41	2224.52	2284.6	2293.86	0.0429736	0.763848
CcyaKS1_nu_g1120	CMJ225C probable dipeptidyl aminopeptidase	5256.81	4625.32	3508.74	6143.75	4114.97	4408.19	-0.0463896	0.826374
CcyaKS1_nu_g1121	CMJ226C mRNA-decapping enzyme complex component DCP2	3160.31	3196.57	3558.75	4066.06	3382.15	3140.53	-0.0447571	0.805358
CcyaKS1_nu_g1122	CMJ228C similar to mitochondrial carrier protein	3610.96	3712.5	2790.87	3847.03	2875.33	3013.53	0.0222281	0.916811
CcyaKS1_nu_g1123	CMJ229C riboflavin kinase	681.16	665.196	515.01	1075.55	731.699	602.863	-0.133958	0.472543
CcyaKS1_nu_g1124	CMC181C hypothetical protein, conserved	3781.54	3804.82	3424.44	3558.26	3522	3184.43	0.0560313	0.709281
CcyaKS1_nu_g1125	CMJ231C similar to 2-hydroxy-6-oxohepta-2,4-dienoate hydrolase	1978.94	2274.26	2330.51	2012.84	1906.45	2240.55	0.0482656	0.773335
CcyaKS1_nu_g1126	CMQ309C similar to glucosyltransferase	1670.05	1609.07	1414.42	1382.68	1831.49	2012.42	-0.0666256	0.722069
CcyaKS1_nu_g1127	CMJ233C hypothetical protein, conserved	5105.82	3216.41	908.677	3603.53	2965.96	976.026	0.0348425	0.847049
CcyaKS1_nu_g1128	CMJ234C vitamine B12-independent methionine synthase	40774	35987.9	17090.7	47679.2	59020.4	51366.4	-0.269967	0.152235
CcyaKS1_nu_g1129	CMJ235C mitochondrial ribosomal protein L1 precursor	3896.79	4606.33	4366.47	4364.62	5588.44	4408.97	-0.0759206	0.661915
CcyaKS1_nu_g1130	CMQ153C hypothetical protein, conserved	19433.2	15042.4	10213.1	20896.8	23366.3	14899.1	-0.133628	0.474729
CcyaKS1_nu_g1131	CMJ238C mitochondrial ribosomal protein L28 precursor	1194.05	1006.85	818.828	821.043	813.372	722.024	0.183556	0.294332
CcyaKS1_nu_g1132	CMJ239C glucose-1-phosphate adenylyltransferase	1506.39	1364.04	1218.05	876.105	993.5	1255.9	0.198848	0.257626
CcyaKS1_nu_g1133	CMJ240C serine palmitoyltransferase	22417.2	21772	22259.4	21840.2	24902.4	18763.2	0.00973184	0.958873
CcyaKS1_nu_g1134	CMJ241C hypothetical protein	9.22045	5.17663	16.673	13.4597	12.3069	6.27165	-0.00243309	0.989292
CcyaKS1_nu_g1135	CMJ242C hypothetical protein	675.398	704.884	797.524	854.08	576.185	1066.18	-0.0675541	0.733473
CcyaKS1_nu_g1136	CMJ244C hypothetical protein, conserved	2996.65	3036.95	3040.04	2327.31	2362.92	3020.59	0.126502	0.439036
CcyaKS1_nu_g1137	CMJ245C hypothetical protein, conserved	1297.78	1317.45	1394.97	1113.49	1405.22	1469.92	0.0031654	0.986077
CcyaKS1_nu_g1138	CMJ246C trans-prenyltransferase	7522.73	8460.33	7360.19	8630.13	10262.8	8950.44	-0.156247	0.302091
CcyaKS1_nu_g1139	CMB069C hypothetical protein, conserved	2569.05	4670.18	6771.08	3373.5	4556.9	4264.73	0.0495638	0.813639
CcyaKS1_nu_g1140	CMJ248C similar to cytochrome c-type biogenesis protein ccmH	515.192	575.468	801.229	205.567	353.543	667.931	0.138319	0.438427
CcyaKS1_nu_g1141	CMJ252C probable rRNA methyltransferase pmt2	7082.46	5814.21	5470.59	6198.81	6086.31	7447.59	-0.0467719	0.803722
CcyaKS1_nu_g1142	CMJ253C similar to mitochondrial presequence translocase subunit Tim44	12600.9	12150.4	9298.89	10693.1	10017.8	9323.6	0.0863576	0.620058
CcyaKS1_nu_g1143	CMJ255C similar to gamma-tubulin complex protein 2	7461.65	7348.22	9181.25	5035.16	5044.7	8177.45	0.156654	0.397541
CcyaKS1_nu_g1144	CMJ256C hypothetical protein, conserved	2608.23	2495.13	2128.58	2684.6	3027.49	2217.81	-0.0589386	0.752257
CcyaKS1_nu_g1145	CMJ257C single subunit mitochondrial RNA polymerase	5113.89	5667.54	4967.62	6244.09	7527.33	6521.74	-0.254075	0.0937617
CcyaKS1_nu_g1146	CMJ259C hypothetical protein	2907.9	3360.49	2717.7	3320.88	2299.15	3869.61	-0.0282003	0.895144
CcyaKS1_nu_g1147	CMJ260C similar to prenylated rab acceptor PRA1	4241.41	4903.13	5597.49	3366.15	3262.44	3747.31	0.352997	0.0316316
CcyaKS1_nu_g1148	CMJ261C DNA replication licensing factor MCM6	4968.67	9279.97	15169.6	8668.06	9336.44	11165.9	0.00269371	0.990307
CcyaKS1_nu_g1149	CMR041C hypothetical protein	2632.44	2577.96	2754.75	1626.18	1963.5	1937.16	0.415491	0.0044601
CcyaKS1_nu_g1150	CMJ263C acyl-Coenzyme A thioesterase, mitochondrial precursor	949.706	874.85	1227.32	1142.85	608.631	1149.28	0.0210837	0.926758
CcyaKS1_nu_g1151	CMJ265C hypothetical protein	190.172	245.027	308.45	170.082	167.821	166.199	0.278094	0.132037
CcyaKS1_nu_g1152	CMS303C hypothetical protein, conserved	286.986	572.017	862.363	200.672	227.118	504.868	0.178733	0.298056
CcyaKS1_nu_g1153	CMJ266C hypothetical protein	21468.7	17671.3	11496	16982.5	15550.3	12508	0.0547708	0.790546
CcyaKS1_nu_g1154	CMJ284C cytochrome P450, family 710	8387.15	6354.31	4909.27	9002.11	10568.2	5157.65	-0.0933658	0.627047
CcyaKS1_nu_g1155	CMJ269C similar to calcineurin B subunit	904.756	1076.74	1395.9	989.901	1140.06	1277.07	-0.0047531	0.982619
CcyaKS1_nu_g1156	CMD104C delta-aminolevulinic acid dehydratase	2203.69	2115.51	1718.24	2022.63	1717.37	1733.33	0.0672518	0.702324
CcyaKS1_nu_g1157	CMJ279C hypothetical protein, conserved	6231.87	5034.27	2633.4	7170.36	6013.58	3668.92	-0.0647588	0.744292
CcyaKS1_nu_g1158	CMJ277C hypothetical protein, conserved	1084.56	1111.25	1241.21	1119.6	1018.11	1317.05	-0.00375427	0.984299
CcyaKS1_nu_g1159	CMJ276C hypothetical protein, conserved	1998.53	1496.04	884.594	1265.21	1014.76	1311.56	0.0822497	0.675536
CcyaKS1_nu_g1160	CMJ272C phosphoglucomutase	3499.16	4380.29	3313.29	2410.51	1775.55	3618.74	0.186453	0.311988
CcyaKS1_nu_g1161	CMJ281C hypothetical protein	1343.88	1135.41	4537.83	926.274	1240.76	2443.59	0.0862626	0.607449
CcyaKS1_nu_g1162	CMJ282C MYB-related protein	25884.1	15842.2	14536.1	6799.61	14686.6	6485.67	0.337698	0.0890244
CcyaKS1_nu_g1163	CMJ284C cytochrome P450, family 710	6602.99	5354.36	4303.48	7408.96	9018.7	4217.69	-0.100242	0.601939
CcyaKS1_nu_g1164	CMJ285C 40S ribosomal protein S10	14636.3	12719	12797.4	14967.2	11374.9	13425.3	0.00631604	0.975395
CcyaKS1_nu_g1165	CMJ286C polyadenylate-binding protein	25474.9	19078.5	13423.6	27621.8	38329.2	26037.6	-0.274416	0.146065
CcyaKS1_nu_g1166	CMJ288C similar to DNA photolyase	9682.62	7235.2	5277	9323.92	8084.49	6372.79	-0.0312304	0.886163
CcyaKS1_nu_g1167	CMJ289C 60S ribosomal protein L32	9590.42	7414.65	7023.03	10425.2	7635.85	8893.99	-0.0690024	0.717853
CcyaKS1_nu_g1168	CMJ293C citrate synthase	1074.18	1712.6	1808.09	1635.97	1400.75	1842.3	-0.0293254	0.892542
CcyaKS1_nu_g1169	CMJ294C hypothetical protein, conserved	871.332	1303.65	1218.98	810.03	771.976	1365.65	0.0608646	0.764734
CcyaKS1_nu_g1170	CMJ296C hypothetical protein	6.91533	22.432	80.5861	14.6833	11.1881	24.3027	0.0981109	0.480606
CcyaKS1_nu_g1171	CMJ295C hypothetical protein	1832.56	2244.93	2566.71	1771.79	1709.54	2482.01	0.0586924	0.76692
CcyaKS1_nu_g1172	CME104C similar to protein phosphatase 2A regulatory subunit B'	985.435	1307.96	2796.43	938.51	1211.67	1675.32	0.0870706	0.637041
CcyaKS1_nu_g1173	CMS412C actin-like protein	1898.26	2150.03	2407.39	3159.36	2242.09	2732.09	-0.166955	0.334155
CcyaKS1_nu_g1174	CMJ301C 2-hydroxyhepta-2,4-diene-1,7-dioate isomerase	1217.1	1258.78	1080.96	1018.04	801.065	762.79	0.288408	0.0906755
CcyaKS1_nu_g1175	CMJ302C hypothetical protein	1123.74	1280.35	1645.07	1485.46	1628.98	1661.99	-0.109684	0.534702
CcyaKS1_nu_g1176	CMJ303C hypothetical protein	4023.57	2884.24	2060.97	3401.64	3929.25	2805	-0.054584	0.790778
CcyaKS1_nu_g1177	CMJ305C phosphoglycerate kinase	145848	95742.6	31449.9	103785	61252.4	45065.8	0.0577833	0.752366
CcyaKS1_nu_g1178	CMJ306C similar to ribonuclease PH	1523.68	1514.16	1712.69	2439.88	2510.6	2305.62	-0.519126	8.52528e-05
CcyaKS1_nu_g1179	CMT184C GTP-binding protein	1355.41	1438.24	1322.72	1002.14	1109.86	1523.23	0.0742568	0.694981
CcyaKS1_nu_g1180	CMB002C probable splicing factor 3b subunit 1	4894.9	4681.4	4838.87	4200.66	4422.64	4209.06	0.115593	0.331862
CcyaKS1_nu_g1181	CMT267C similar to glycosyl transferase	599.329	617.744	528.904	485.774	599.68	604.431	0.0205023	0.918511
CcyaKS1_nu_g1182	CMT636C similar to membrane-bound alpha-1,6-mannosyltransferase	908.214	1056.03	1247.69	617.924	609.749	820.019	0.395024	0.034952
CcyaKS1_nu_g1183	CMP003C hypothetical protein, conserved	2431.89	2575.37	2426.84	2951.35	2897.71	3113.88	-0.207118	0.0988179
CcyaKS1_nu_g1184	CMP004C hypothetical protein, conserved	3934.83	4520.06	4151.57	3810.32	5071.55	4416.81	-0.035571	0.847851
CcyaKS1_nu_g1185	CMP005C hypothetical protein	3364.31	3164.64	4150.65	3948.59	4023.23	4219.26	-0.0988954	0.547742
CcyaKS1_nu_g1186	CMP006C 60S ribosomal protein L13	19125.5	16810.2	16260.8	20803.8	14396.8	17339.6	-0.0039495	0.984299
CcyaKS1_nu_g1187	CMP007C 40S ribosomal protein S16	11123.3	8697.59	7588.98	11465.2	11245.1	11023.2	-0.151921	0.375644
CcyaKS1_nu_g1188	CMP008C RNA polymerase II subunit	1618.19	1911.04	1784.01	1611.5	1812.47	1790.56	0.0135772	0.940329
CcyaKS1_nu_g1189	CMI209C TATA-box binding protein-associated factor 5	6537.3	5291.37	4945.39	5721.6	8542.08	7479.73	-0.174086	0.329197
CcyaKS1_nu_g1190	CMP012C 60S ribosomal protein L34	11250.1	9059.96	7630.67	11350.2	9250.29	9584.66	-0.0456701	0.82119
CcyaKS1_nu_g1191	CMP013C mitochondrial DNA replication protein YHM2	5414.71	5284.47	4941.69	7132.43	7252.1	6204.23	-0.303161	0.0319433
CcyaKS1_nu_g1192	CMP014C hypothetical protein, conserved	8297.25	7781.33	5922.61	6849.77	8088.97	6981.92	0.00220393	0.991242
CcyaKS1_nu_g1193	CMP015C similar to Raf/ATN-like protein kinase, with ankyrin repeats	2790.34	3011.07	3524.48	3383.28	3397.81	3204.03	-0.0493649	0.768229
CcyaKS1_nu_g1194	CMR240C amidophoribosyltransferase	4167.64	4286.25	4297	6126.62	6693.82	5007.13	-0.339313	0.0356314
CcyaKS1_nu_g1195	CMP017C probable CGI-27 protein	1849.85	2001.63	1894.24	1820.73	1981.41	1836.03	0.0149504	0.926836
CcyaKS1_nu_g1196	CMP018C probable coclaurine N-methyltransferase	1185.98	1096.58	959.622	1624.96	1311.24	1450.32	-0.287037	0.0795801
CcyaKS1_nu_g1197	CMO319C hypothetical protein, conserved	5433.15	5171.45	5888.34	5599.24	5654.45	4765.67	0.0210246	0.906228
CcyaKS1_nu_g1198	CMH166C DNA gyrase subunit B	65791.3	52767.9	36564.8	40940.8	32509.2	26549.5	0.267032	0.15485
CcyaKS1_nu_g1199	CMP021C probable two-component sensor histidine kinase	4692.05	3778.94	3514.29	4810.01	5268.46	3883.72	-0.097709	0.587462
CcyaKS1_nu_g1200	CMP022C hypothetical protein	4879.92	5588.17	6274.6	6192.7	6287.69	6055.28	-0.0768346	0.62884
CcyaKS1_nu_g1201	CMP026C probable low-affinity phosphate transporter Pho91p	843.671	817.044	975.369	594.675	615.343	882.735	0.146831	0.418624
CcyaKS1_nu_g1202	CMP028C ATP-binding cassette, sub-family D (PMP)	6271.06	6144.66	6626.58	4429.47	3815.13	4488.15	0.481429	0.000465176
CcyaKS1_nu_g1203	CMP030C probable chromatin assembly factor 1 subunit B	1950.12	2571.06	5284.41	1798.71	2398.72	2979.82	0.103775	0.57315
CcyaKS1_nu_g1204	CMS005C similar to human p47 protein	2534.47	2555.53	2167.49	1818.29	1551.78	1694.13	0.396161	0.00970732
CcyaKS1_nu_g1205	CMP031C hypothetical protein, conserved	3521.06	5461.34	8123.45	4706.01	4854.5	5652.33	0.0474586	0.824991
CcyaKS1_nu_g1206	CMP032C hypothetical protein, conserved	4950.23	6571.73	8891.33	7106.73	6689.34	7001.52	-0.00937093	0.96728
CcyaKS1_nu_g1207	CMP034C hypothetical protein	1411.88	2187.12	1493.16	915.261	1847.15	1793.69	0.0426742	0.842073
CcyaKS1_nu_g1208	CMO233C hypothetical protein, conserved	8533.52	7667.45	6782.2	8791.64	9651.94	7330	-0.0771369	0.663498
CcyaKS1_nu_g1209	CMP037C unknown transcriptional regulator	5304.06	4804.77	5199.19	4568.96	4405.86	3925.27	0.162461	0.255822
CcyaKS1_nu_g1210	CMO308C probable homocysteine S-methyltransferase	499.057	700.57	5079.7	260.629	997.975	1178.29	0.0767177	NA
CcyaKS1_nu_g1211	CMP041C hypothetical protein, conserved	1575.54	1731.58	2629.7	1421.84	1475.71	1742.74	0.140759	0.44816
CcyaKS1_nu_g1212	CME058C hypothetical protein	4474.22	4647.75	4620.27	4723.14	4629.62	5332.47	-0.0534715	0.718476
CcyaKS1_nu_g1213	CMP043C RNA polymerase II third large subunit	1686.19	2014.57	2540.78	1989.59	2331.59	2747.77	-0.0696438	0.721375
CcyaKS1_nu_g1214	CMP045C replication factor C subunit 3	2069.99	2203.52	2598.21	1961.45	1831.49	2235.06	0.0946851	0.571388
CcyaKS1_nu_g1215	CMP046C probable mycolic acid methyl transferase	4240.25	4683.12	3210.47	4668.08	3702.13	2843.41	0.0389481	0.854252
CcyaKS1_nu_g1216	CMP047C hypothetical protein, conserved	2743.08	2698.75	2780.68	3593.75	3933.72	3414.13	-0.334249	0.0111051
CcyaKS1_nu_g1217	CMP049C hypothetical protein	4989.41	4278.48	4541.53	4019.56	4007.56	4069.52	0.121431	0.375396
CcyaKS1_nu_g1218	CMP050C hypothetical protein, conserved	5033.21	4210.32	3379.98	6416.62	5887.16	3765.34	-0.124569	0.504505
CcyaKS1_nu_g1219	CMP052C DNA mismatch repair protein MutS, chloroplast precursor	5715.52	6558.79	8100.29	4182.3	4091.47	7635.74	0.111713	0.556917
CcyaKS1_nu_g1220	CMP053C coatomer protein complex, subunit gamma	5784.68	6769.3	6733.1	7103.06	6461.11	6905.09	-0.0451734	0.775597
CcyaKS1_nu_g1221	CMB071C bromodomain protein 103	1917.85	1917.94	1943.33	2158.45	2007.14	2086.11	-0.0693574	0.590658
CcyaKS1_nu_g1222	CMP057C hypothetical protein, conserved	15520.3	12246.2	14110	14289.3	17401.9	15581.9	-0.088047	0.600538
CcyaKS1_nu_g1223	CMP058C similar to ferredoxin-thioredoxin reductase, variable chain	1628.56	1792.84	1976.67	1249.31	1712.89	1993.6	0.0470588	0.819278
CcyaKS1_nu_g1224	CMP061C hypothetical protein	1642.39	1617.7	1227.32	1279.9	1238.52	1426.02	0.0871152	0.620094
CcyaKS1_nu_g1225	CMP062C similar to TGF beta receptor associated protein-1	4687.44	4966.97	5966.15	4606.9	5506.76	5863.21	-0.0143166	0.943362
CcyaKS1_nu_g1226	CMP064C similar to solute carrier protein	2270.53	2364.86	2234.18	15073.7	7908.84	3283.21	-1.35037	0.00182601
CcyaKS1_nu_g1227	CMP065C DNA excision repair protein ERCC2/XPD	3352.78	3725.45	3673.61	3125.1	3048.75	4020.91	0.0347202	0.854252
CcyaKS1_nu_g1228	CMP066C hypothetical protein	1224.01	1334.71	1338.47	1079.22	926.371	1291.18	0.119808	0.482034
CcyaKS1_nu_g1229	CMP067C UDP-3-O-[3-hydroxymyristoyl] glucosamine N-acyltransferase	986.588	1033.6	913.309	737.837	806.659	993.273	0.101255	0.556093
CcyaKS1_nu_g1230	CMP068C hypothetical protein	660.414	780.808	955.917	484.55	547.096	794.932	0.147679	0.428755
CcyaKS1_nu_g1231	CMP069C MYB-related protein	1810.67	2090.49	2105.43	2463.13	1920.99	1625.93	-4.38743e-07	0.999996
CcyaKS1_nu_g1232	CMP070C stress-inducible pyridoxine biosynthesis protein SOR	19787.1	16448.7	5124.16	43916.6	33928.9	12570	-0.203898	0.220442
CcyaKS1_nu_g1233	CMP072C hypothetical protein	1658.53	1982.65	2138.77	2822.87	2753.38	2226.44	-0.259396	0.125278
CcyaKS1_nu_g1234	CMP074C hypothetical protein	395.327	478.838	540.945	934.839	1138.94	723.592	-0.682112	0.00178424
CcyaKS1_nu_g1235	CMP075C protein phosphatase 5	4635.58	5416.48	4384.07	3237.67	3008.47	3779.46	0.366692	0.0269956
CcyaKS1_nu_g1236	CMP077C hypothetical protein	2760.37	4105.93	5533.58	3014.98	3161.75	3082.52	0.156889	0.400656
CcyaKS1_nu_g1237	CMP078C probable beta-galactosidase	4488.05	8081.58	14443.4	5458.53	7699.62	13466	0.00357825	0.985556
CcyaKS1_nu_g1238	CMR103C DNA polymerase zeta, catalytic subunit	3931.37	2564.16	2501.87	2442.33	1711.77	1031.69	0.266161	0.155688
CcyaKS1_nu_g1239	CMP081C hypothetical protein, conserved	22439.1	17427.1	10131.6	11388.1	9628.45	8439.3	0.305428	0.114902
CcyaKS1_nu_g1240	CMP083C uroporphyrinogen decarboxylase	3522.21	3042.13	2169.34	4680.31	2397.6	2950.03	-0.0562959	0.784274
CcyaKS1_nu_g1241	CMP084C mitochondrial phosphate translocator MIR1	3630.55	3778.94	4284.96	3768.72	4059.03	3548.19	0.0201248	0.909923
CcyaKS1_nu_g1242	CMT542C similar to phosphoserine phosphatase	2803.02	3240.57	3128.04	3059.03	2625.84	3033.13	0.0370448	0.831658
CcyaKS1_nu_g1243	CMP086C hypothetical protein, conserved	76998.8	69769.7	47695.8	54032.2	40637.3	33620	0.259618	0.163628
CcyaKS1_nu_g1244	CMP087C probable dehydrogenase	19218.9	21936.8	17064.8	17903.9	15595	14718.8	0.149162	0.365106
CcyaKS1_nu_g1245	CMP088C hypothetical protein, conserved	6416.28	8111.77	8436.53	6340.75	4857.86	6344.56	0.206161	0.234428
CcyaKS1_nu_g1246	CMP089C hypothetical protein	4262.15	4999.76	4792.55	5617.6	6044.91	5039.27	-0.149185	0.327811
CcyaKS1_nu_g1247	CMP090C cyclin G associated kinase	2391.55	2554.66	2760.3	2061.78	1822.54	2263.28	0.207771	0.178604
CcyaKS1_nu_g1248	CMP091C mRNA (guanine-7-)methyltransferase	572.82	538.369	331.607	660.75	601.918	461.751	-0.0847301	0.664014
CcyaKS1_nu_g1249	CMP092C hypothetical protein	6604.14	9752.76	11521	5848.86	6443.2	9006.88	0.136116	0.465601
CcyaKS1_nu_g1250	CMM044C box H/ACA snoRNP rRNA pseudouridine syntase component dyskerin	3370.07	4901.4	13772.8	9563.74	12429.9	9957.82	-0.0957571	0.585166
CcyaKS1_nu_g1251	CMP096C similar to C-methyltransferase	3028.92	4961.8	5618.79	6651.55	7916.67	5682.12	-0.232933	0.210482
CcyaKS1_nu_g1252	CMP098C similar to A/G-specific adenine glycosylase	2864.1	3698.7	4398.89	3116.54	4339.85	3597.58	-0.00435431	0.983695
CcyaKS1_nu_g1253	CMP320C hypothetical protein	2156.43	2194.89	2833.48	1527.07	1707.3	1966.95	0.272011	0.116944
CcyaKS1_nu_g1254	CMP100C hypothetical protein	3774.62	3971.33	4211.78	4024.46	3940.44	3810.03	0.0123498	0.936918
CcyaKS1_nu_g1255	CMP102C hypothetical protein, conserved	945.096	1057.76	1188.41	951.969	666.808	817.667	0.201856	0.250465
CcyaKS1_nu_g1256	CMT357C similar to splicing factor 3b subunit 2, 145kD	749.161	494.368	252.873	490.668	328.929	275.169	0.0965087	0.601022
CcyaKS1_nu_g1257	CMP105C hypothetical protein	3168.38	3984.28	4806.45	2977.05	3284.81	3090.36	0.179492	0.303683
CcyaKS1_nu_g1258	CMP106C hypothetical protein, conserved	18620.7	15442.7	6584.9	16357.2	9179.8	8537.29	0.0512096	0.796697
CcyaKS1_nu_g1259	CMP107C probable glutamate decarboxylase	2921.73	2821.26	1870.15	3379.61	3038.68	2443.59	-0.081185	0.674738
CcyaKS1_nu_g1260	CMP110C similar to retinol dehydrogenase 8 (all-trans)	3249.05	3237.98	2965.94	2695.62	2299.15	2835.57	0.168121	0.272259
CcyaKS1_nu_g1261	CMP111C similar to second and third steps of methylation pathway for phosphatidylcholine biosynthesis; Opi3p	2040.02	2247.52	2212.87	1682.47	1643.53	1824.27	0.254877	0.060834
CcyaKS1_nu_g1262	CMP112C 5-oxo-L-prolinase	2862.95	2883.38	2553.74	2942.78	2064.2	2641.93	0.0516261	0.783644
CcyaKS1_nu_g1263	CML255C similar to inositolphosphorylceramide synthase	1880.97	2056.85	1669.15	1500.15	1879.59	1803.88	0.0528475	0.767384
CcyaKS1_nu_g1264	CMP114C mutS family DNA mismatch repair protein MSH2	4377.41	4823.75	6760.89	4954.4	6607.67	5720.53	-0.0424407	0.841387
CcyaKS1_nu_g1265	CMP115C similar to Ap-4-A phosphorylase II	3255.97	3482.14	3286.43	2436.21	2319.29	2760.31	0.318675	0.024917
CcyaKS1_nu_g1266	CMP117C block of proliferation 1	1449.92	1703.11	1989.64	1353.31	1545.07	1852.49	0.046303	0.818221
CcyaKS1_nu_g1267	CMP118C E3 ubiquitin ligase SCF complex SKP1 subunit	1311.61	1571.97	1952.59	1076.78	1581.99	1320.97	0.111579	0.547742
CcyaKS1_nu_g1268	CMP119C GTP cyclohydrolase II / 3,4-dihydroxy-2-butanone 4-phosphate synthase	6343.67	6050.61	3351.27	6171.89	5946.45	4099.31	-0.0120951	0.957623
CcyaKS1_nu_g1269	CMP122C unknown kinase with aarF domain	19772.1	15956.9	9412.82	20934.8	25550.2	10611.6	-0.0766242	0.69172
CcyaKS1_nu_g1270	CMP123C V-type ATPase V1 subunit B	5573.76	6070.46	5125.09	4865.08	4055.67	4385.45	0.221177	0.145634
CcyaKS1_nu_g1271	CMP124C probable lactoylglutathione lyase	3974.01	3817.76	2602.84	4103.99	4597.17	3334.17	-0.0803652	0.67749
CcyaKS1_nu_g1272	CMP126C similar to 3-oxoacyl-(acyl-carrier-protein) reductase	4642.49	3883.33	2683.42	3760.16	3686.47	3339.66	0.0198501	0.928361
CcyaKS1_nu_g1273	CMM154C unknown metalloprotease	5090.84	2898.91	3907.96	2711.52	3467.18	4267.86	0.0596131	0.769741
CcyaKS1_nu_g1274	CMP128C casein kinase II, alpha subunit	5248.74	4476.92	5325.16	4474.75	6108.68	6212.07	-0.0693247	0.709281
CcyaKS1_nu_g1275	CMP129C fructose-1,6-bisphosphatase	15310.6	8529.35	3580.06	14142.5	10347.8	6311.64	-0.0264514	0.895144
CcyaKS1_nu_g1276	CMQ187C DNA repair protein RAD50	2922.88	2574.51	4270.13	2266.13	3033.08	2864.58	0.0946142	0.620964
CcyaKS1_nu_g1277	CMP133C hypothetical protein, conserved	1292.02	1381.3	1110.61	1139.18	1165.8	1324.89	0.0278393	0.880648
CcyaKS1_nu_g1278	CMP134C similar to transcriptional adaptor like protein	10801.8	10002.1	8006.73	10315	11449.9	9227.96	-0.0464806	0.809994
CcyaKS1_nu_g1279	CML093C hypothetical protein, conserved	1287.4	1227.72	2766.79	1277.45	1878.48	1597.7	0.0366024	0.863962
CcyaKS1_nu_g1280	CMP136C hypothetical protein, conserved	5680.95	4613.24	3864.43	4386.65	3978.47	3545.84	0.112288	0.529726
CcyaKS1_nu_g1281	CMP137C similar to RAN binding protein	4131.91	3962.71	3688.43	3549.7	4031.06	3395.32	0.0538939	0.733465
CcyaKS1_nu_g1282	CMP138C U6 snRNA-associated Sm-like protein LSm6	832.145	873.124	929.982	725.601	709.323	848.241	0.114619	0.463957
CcyaKS1_nu_g1283	CMP364C hypothetical protein	798.721	1021.52	1277.34	937.286	1081.89	1255.9	-0.0289911	0.892542
CcyaKS1_nu_g1284	CMP140C probable mitochondrial ATP-dependent RNA helicase Suv3	4523.78	5440.63	5885.56	4528.58	4301.81	6283.41	0.0262714	0.899957
CcyaKS1_nu_g1285	CMP142C similar to acyltransferase Tafazzin	2614	2877.34	2077.64	2516.97	1898.61	2562.75	0.0467902	0.817535
CcyaKS1_nu_g1286	CMP143C hypothetical protein	5820.41	5557.97	4141.38	6799.61	5898.35	5254.08	-0.0912266	0.617991
CcyaKS1_nu_g1287	CMP145C heat shock protein Hsp70, cytosolic	110107	98904.6	54234.4	141033	111271	106961	-0.151037	0.420621
CcyaKS1_nu_g1288	CMP149C probabale Mg2+ transporter MgtE	3184.51	2294.11	1847.92	3274.38	3534.31	2534.53	-0.130654	0.483344
CcyaKS1_nu_g1289	CMP151C unknown DNA-binding protein	2382.33	3156.02	3575.43	2449.67	2277.89	3276.16	0.0696483	0.722069
CcyaKS1_nu_g1290	CMP152C cytochrome c reductase (Complex III) cytochrome c1 subunit	8062.13	8456.88	6580.27	7629.21	6895.2	6667.55	0.0605224	0.725583
CcyaKS1_nu_g1291	CMP154C similar to cytochrome B5	8630.34	7846.04	5856.85	9572.31	12466.9	8563.94	-0.209	0.252228
CcyaKS1_nu_g1292	CMP155C hypothetical protein, conserved	4413.14	3863.49	3339.23	3002.74	3378.79	3467.44	0.125427	0.449908
CcyaKS1_nu_g1293	CMP157C similar to triacylglycerol lipase	10892.8	16648.9	19757.5	15203.4	15887	17533.2	-0.0135745	0.953665
CcyaKS1_nu_g1294	CMP158C similar to dehydrogenase	2429.59	2131.04	2628.77	1222.39	835.748	1515.39	0.66742	0.00303473
CcyaKS1_nu_g1295	CMP159C U6 snRNA-associated Sm-like protein LSm5	1164.08	1137.99	899.414	916.485	1022.59	916.446	0.0799217	0.638438
CcyaKS1_nu_g1296	CMP160C protease IV	5045.89	5603.7	5052.84	4513.9	4213.42	5091.8	0.104395	0.491734
CcyaKS1_nu_g1297	CMP161C similar to dual specificity protein phosphatase	2769.59	2628	2387.01	2258.79	1859.46	2334.62	0.154846	0.330908
CcyaKS1_nu_g1298	CMP162C hypothetical protein, conserved	4050.08	4718.49	6754.41	6262.44	7396.43	6235.59	-0.149217	0.417879
CcyaKS1_nu_g1299	CMP164C similar to ribonuclease III (rnc)	2367.35	2709.1	3190.1	1642.09	1903.09	1830.54	0.449309	0.00879791
CcyaKS1_nu_g1300	CMP165C hypothetical protein, conserved	10152.9	8019.46	9108.08	5699.58	8255.67	10251.8	0.0598176	0.76632
CcyaKS1_nu_g1301	CMP166C phycocyanin-associated rod linker protein	306273	324278	282639	298752	227742	236593	0.139156	0.401427
CcyaKS1_nu_g1302	CMP167C hypothetical protein	2700.44	2933.42	3087.28	3076.16	3348.59	2879.47	-0.0488748	0.759328
CcyaKS1_nu_g1303	CMP169C similar to expression regulator of ATP synthase Nca2p	1109.91	1471.89	1827.54	1191.8	1110.97	1614.17	0.0580209	0.774351
CcyaKS1_nu_g1304	CMT520C hypothetical protein, conserved	2143.75	2005.08	2050.78	1294.58	1171.39	1675.32	0.38589	0.0281379
CcyaKS1_nu_g1305	CMP171C hypothetical protein	2119.55	2097.4	2285.12	1579.68	1595.42	1627.49	0.368933	0.00245222
CcyaKS1_nu_g1306	CMP173C similar to protein-S-isoprenylcysteine O-methyltransferase	13065.4	12172.8	13783.9	9562.52	11828	10309.8	0.191668	0.208319
CcyaKS1_nu_g1307	CMP175C 60S ribosomal protein L31	5744.34	4565.78	3686.58	6683.36	4062.39	4508.54	-0.0398012	0.851124
CcyaKS1_nu_g1308	CMP176C similar to TFIIF interacting component of CTD phosphatase Fcp1p	4503.04	4724.53	4941.69	8617.89	6993.66	7172.42	-0.563679	0.00018592
CcyaKS1_nu_g1309	CMT419C mitochondrial ribosome releasing factor RRF	2449.18	2458.03	3342.93	1648.2	1782.26	2692.11	0.16929	0.35908
CcyaKS1_nu_g1310	CMP181C similar to ubiquitin conjugating enzyme E2	4431.58	3630.54	4596.18	2074.02	1934.42	1745.87	1.02878	1.50312e-09
CcyaKS1_nu_g1311	CMP178C similar to ubiquitin conjugating enzyme E2	1477.58	2212.14	2666.75	1505.04	1564.09	1767.82	0.157422	0.39456
CcyaKS1_nu_g1312	CMP179C 60S ribosomal protein L10A	17832.3	15115.7	12461.2	19657.3	13681.9	16180.9	-0.0483153	0.81332
CcyaKS1_nu_g1313	CMP184C hypothetical protein, conserved	1277.03	1402.87	1236.58	13424.2	7457.96	3204.03	-2.48562	1.48345e-06
CcyaKS1_nu_g1314	CMP183C probable 2-epi-valiolone synthase	2291.28	1817.86	1472.78	5259.08	3342.99	2186.46	-0.371419	0.0680692
CcyaKS1_nu_g1315	CMP186C hypothetical protein	514.04	462.445	626.163	436.829	337.879	379.435	0.264003	0.1331
CcyaKS1_nu_g1316	CMP187C hypothetical protein	1774.94	1792.84	2002.61	1078	1437.67	1458.16	0.308254	0.0710957
CcyaKS1_nu_g1317	CMQ294C similar to ankyrin	11278.9	10594	8866.32	15410.2	15160.9	12252.5	-0.308634	0.0677095
CcyaKS1_nu_g1318	CMP189C probable selenophosphate synthetase	2471.08	2321.72	2223.99	2063.01	1874	2657.61	0.0383952	0.843517
CcyaKS1_nu_g1319	CMP190C myo-inositol 1-phosphate synthase	2141.45	3214.68	3743.08	2094.82	1800.16	3419.62	0.0890994	0.644025
CcyaKS1_nu_g1320	CMP191C similar to high light inducible protein	7565.38	6702.87	3502.25	10113.1	8709.91	5475.94	-0.120796	0.514037
CcyaKS1_nu_g1321	CMP192C hypothetical protein	2601.32	2533.1	2228.62	3358.81	2824.99	2993.15	-0.207803	0.168249
CcyaKS1_nu_g1322	CMP193C malate dehydrogenase, mitochondrial precursor	12935.1	10801.9	8380.02	7537.44	5140.91	10847.6	0.140219	0.454057
CcyaKS1_nu_g1323	CMP195C similar to bestrophin	3614.42	4317.31	3954.27	3424.89	3428.02	3856.28	0.0818734	0.598189
CcyaKS1_nu_g1324	CMP200C similar to bestrophin	1995.07	1926.57	1818.28	1348.42	1269.84	1952.84	0.147495	0.413868
CcyaKS1_nu_g1325	CMP204C similar to bestrophin	3205.26	3466.61	3641.19	1985.92	2871.98	3464.31	0.123262	0.504505
CcyaKS1_nu_g1326	CMI119C similar to DNA repair protein rad16	3319.36	3118.92	2655.63	2236.76	2124.61	3155.43	0.117223	0.516693
CcyaKS1_nu_g1327	CMP201C similar to transcriptional regulator	41470.1	38339	12676.1	54719.9	47394.9	22247.1	-0.0738905	0.686627
CcyaKS1_nu_g1328	CMQ306C similar to ribosomal protein L11 methyltransferase	2338.54	2105.16	1844.22	1890.48	1696.11	1706.67	0.141979	0.369776
CcyaKS1_nu_g1329	CMQ308C hypothetical protein, conserved	4054.69	3760.82	3255.86	4171.29	4524.45	3579.55	-0.0713794	0.683919
CcyaKS1_nu_g1330	CMQ309C similar to glucosyltransferase	5736.27	5616.64	6227.36	4419.68	5332.23	5390.49	0.123579	0.42628
CcyaKS1_nu_g1331	CMQ312C hypothetical protein, conserved	2778.81	2297.56	1942.4	1567.45	2000.43	1625.14	0.229294	0.192119
CcyaKS1_nu_g1332	CMG222C hypothetical protein	7402.87	4708.14	3783.84	4835.71	5869.26	3339.66	0.0482908	0.821433
CcyaKS1_nu_g1333	CML057C unknown kinase with aarF domain	4035.1	3467.48	2367.56	2800.85	3205.38	2093.95	0.0976904	0.612161
CcyaKS1_nu_g1334	CMQ316C exonuclease	10718.8	10164.3	7963.2	8445.36	9559.08	7532.26	0.0795355	0.658968
CcyaKS1_nu_g1335	CMQ317C hypothetical protein, conserved	11795.3	10531	7588.06	11087.1	10975.5	7794.88	0.000966431	0.995869
CcyaKS1_nu_g1336	CMQ318C hypothetical protein	895.536	943.871	826.239	706.024	751.838	662.444	0.228502	0.123062
CcyaKS1_nu_g1337	CMQ319C hypothetical protein, conserved	1293.17	1273.45	1050.4	1113.49	1012.52	1008.95	0.112408	0.48181
CcyaKS1_nu_g1338	CMN085C fructose-6-phosphate 2-kinase/fructose-2,6-bisphosphatase	2866.41	2449.41	2343.48	2535.32	2790.3	2457.7	-0.011266	0.953691
CcyaKS1_nu_g1339	CMQ321C hypothetical protein	1196.35	1225.13	1124.5	1286.02	1362.71	1263.74	-0.0844999	0.542042
CcyaKS1_nu_g1340	CMQ323C V-type ATPase V0 subunit c	5136.94	5432.01	5460.4	7123.86	6900.8	7602.81	-0.36562	0.00249915
CcyaKS1_nu_g1341	CMQ324C polyribonucleotide nucleotidyltransferase	5685.56	5752.96	4385.92	6770.24	8010.65	5790.31	-0.191712	0.27838
CcyaKS1_nu_g1342	CML030C DnaJ (Hsp40) homolog, subfamily A	3859.91	3439.87	2258.26	4840.61	6211.61	3875.1	-0.273119	0.146805
CcyaKS1_nu_g1343	CMQ328C hypothetical protein, conserved	9308.04	9410.24	9568.44	15141	16831.3	11861.3	-0.453443	0.00901385
CcyaKS1_nu_g1344	CMO203C hypothetical protein	1086.86	1037.91	2317.54	1128.17	1430.95	1526.36	0.0297185	0.892102
CcyaKS1_nu_g1345	CMQ330C hypothetical protein, conserved	1705.78	1591.81	1917.39	1693.48	1900.85	1574.97	0.00617545	0.975378
CcyaKS1_nu_g1346	CMQ331C similar to DEAH-box RNA helicase Dhr1	5633.69	5432.01	4254.39	5684.9	6890.73	5436.74	-0.110524	0.524987
CcyaKS1_nu_g1347	CMQ332C unknown heme-binding protein	1726.53	1452.91	854.953	1769.34	2144.75	1393.88	-0.122859	0.511908
CcyaKS1_nu_g1348	CMQ334C hypothetical protein	5297.15	5406.12	4876.85	6497.37	6631.16	5409.3	-0.150419	0.324601
CcyaKS1_nu_g1349	CMQ336C leucyl--tRNA ligase	16612.9	14181.4	12559.4	15543.5	14187.6	12985.5	0.009576	0.961276
CcyaKS1_nu_g1350	CMQ337C 2-isopropylmalate synthase	9707.98	9128.12	7853.9	7735.67	7124.56	6935.67	0.186352	0.217618
CcyaKS1_nu_g1351	CMN275C hypothetical protein, conserved	14.9832	28.4714	9.26277	1.22361	14.5445	23.5187	0.028613	0.851124
CcyaKS1_nu_g1352	CMQ342C similar to chloroplast inner membrane protein Tic110	15535.3	12287.6	9555.47	11498.3	13335.1	12125.5	0.00612921	0.977348
CcyaKS1_nu_g1353	CMS160C hypothetical protein	2543.69	2195.75	2337.92	3828.68	4749.33	4540.68	-0.772623	1.10116e-06
CcyaKS1_nu_g1354	CME188C GTP-binding protein of Obg family	2552.91	2290.66	2525.03	2636.88	2600.11	2478.09	-0.0364987	0.811643
CcyaKS1_nu_g1355	CMQ347C probable D-lactate dehydrogenase (cytochrome)	7948.02	6452.66	5838.32	6549.99	6320.14	5288.57	0.0699967	0.701525
CcyaKS1_nu_g1356	CMQ348C eukaryotic translation initiation factor eIF-4F	20986.9	18922.3	20114.1	24413.5	32079.5	26297.8	-0.320086	0.0467924
CcyaKS1_nu_g1357	CMH062C hypothetical protein	5138.09	4633.08	5866.11	4735.37	5418.38	5730.72	-0.0104765	0.957623
CcyaKS1_nu_g1358	CMQ350C probable 1,4-benzoquinone reductase	22175.2	27465.5	10548.4	16187.1	15146.4	11477.9	0.132437	0.472398
CcyaKS1_nu_g1359	CMQ233C hypothetical protein, conserved	517.498	761.827	1029.09	606.911	514.651	646.764	0.131916	0.48181
CcyaKS1_nu_g1360	CMQ352C hypothetical protein	8311.08	10097	16819.3	8313.21	9278.26	11153.4	0.0901871	0.638465
CcyaKS1_nu_g1361	CMQ353C ring-box protein 1	1804.9	1924.84	1321.8	1900.27	2338.3	1520.09	-0.0686875	0.727504
CcyaKS1_nu_g1362	CMQ354C phenylalanine--tRNA ligase, mt?	9196.24	6744.28	2516.69	7634.11	6739.69	4866.8	-0.0112317	0.958356
CcyaKS1_nu_g1363	CML260C similar to ATPase with chaperone activity	6851.94	6013.51	5557.66	5347.18	5752.9	6179.15	0.0458962	0.7874
CcyaKS1_nu_g1364	CMO044C lysine--tRNA ligase class II, chloroplast or mitochondrial	2377.72	2601.25	2791.8	2453.34	2415.5	2590.98	0.0310099	0.847809
CcyaKS1_nu_g1365	CMQ358C similar to candidate tumor suppressor	1946.67	1936.06	1669.15	1631.07	1262.01	1360.95	0.23682	0.14673
CcyaKS1_nu_g1366	CMQ359C mannose-6-phosphate isomerase	2466.47	2261.32	1174.52	2898.73	3671.92	1687.86	-0.120446	0.510534
CcyaKS1_nu_g1367	CMQ360C hypothetical protein	2310.87	1732.44	1385.71	2113.18	2470.32	2020.26	-0.112322	0.545385
CcyaKS1_nu_g1368	CMQ361C hypothetical protein	3566.01	3168.1	3314.22	3203.41	3849.81	3782.59	-0.0564124	0.728606
CcyaKS1_nu_g1369	CMA066C DNA repair protein SMC6	4985.96	3177.59	3003.91	5768.1	4778.42	4213.77	-0.155704	0.402316
CcyaKS1_nu_g1370	CMQ363C SWI/SNF related, matrix associated, actin dependent regulator of chromatin, subfamily a	6873.84	7261.94	7916.89	10113.1	9775.01	9462.36	-0.334249	0.0111655
CcyaKS1_nu_g1371	CMQ364C hypothetical protein, conserved	1500.63	1413.22	1472.78	1819.51	1822.54	1603.98	-0.175586	0.208044
CcyaKS1_nu_g1372	CMQ365C phosphoribosylformylglycinamidine synthase	5724.74	5316.39	6067.11	5359.42	5399.36	5722.88	0.0291316	0.849903
CcyaKS1_nu_g1373	CMQ367C similar to nucleosome/chromatin assembly factor C	1943.21	2246.66	2663.97	2262.46	2188.38	2530.61	-0.0116399	0.954694
CcyaKS1_nu_g1374	CMQ368C unknown periplasmic-binding protein of ABC transporter	2929.8	3316.49	3247.53	3876.4	3275.86	3313	-0.0747389	0.632337
CcyaKS1_nu_g1375	CMQ369C similar to submergence induced, nickel-binding protein	3751.57	3474.38	2315.69	20922.5	14155.1	5416.36	-1.75454	0.000315929
CcyaKS1_nu_g1376	CMQ371C hypothetical protein, conserved	8386	7273.16	7197.17	4768.41	4796.32	4470.12	0.610682	5.70422e-06
CcyaKS1_nu_g1377	CMQ373C hypothetical protein, conserved	1898.26	1689.31	1377.37	1222.39	1085.24	1236.3	0.309178	0.0697351
CcyaKS1_nu_g1378	CMQ374C similar to chaperone DnaJ	2684.3	1873.08	1349.58	2811.86	2644.86	1531.85	-0.0635847	0.753398
CcyaKS1_nu_g1379	CMQ375C hypothetical protein	2566.74	1703.11	1362.55	2285.71	2421.1	1553.8	-0.0443549	0.839511
CcyaKS1_nu_g1380	CMQ376C hypothetical protein, conserved	3323.97	3223.31	4119.15	2244.1	2515.08	3068.41	0.250272	0.148545
CcyaKS1_nu_g1381	CMQ378C hypothetical protein, conserved	341.157	445.19	428.866	450.289	388.226	367.676	0.0060117	0.977224
CcyaKS1_nu_g1382	CMQ379C calcium-transporting ATPase, plasma membrane type	7907.69	7706.27	8673.65	7500.74	7661.58	7088.54	0.074447	0.591646
CcyaKS1_nu_g1383	CMQ380C similar to COPII coated vesicle component Sec24	3617.87	4099.03	5446.51	3609.65	4395.79	4077.36	0.0497185	0.803262
CcyaKS1_nu_g1384	CMQ381C hypothetical protein, conserved	1310.46	1548.67	2029.47	1903.94	2287.96	2043.78	-0.162213	0.365407
CcyaKS1_nu_g1385	CMQ382C similar to U3 snoRNP component Utp15p	4621.75	4319.03	4014.48	6688.26	5622	6272.44	-0.409748	0.00504957
CcyaKS1_nu_g1387	CMQ383C histidine biosynthesis bifunctional protein HisIE	2035.41	1766.96	1595.97	2909.75	2092.17	2207.62	-0.220879	0.207328
CcyaKS1_nu_g1388	CMK129C nitrate ABC transporter ATP-binding protein	3102.68	3419.16	3925.56	2928.1	2555.35	2947.68	0.186289	0.24221
CcyaKS1_nu_g1389	CMQ386C similar to V-type ATPase V1 subunit H	1599.75	1785.07	1834.03	1637.19	1504.79	1981.84	0.0116974	0.953769
CcyaKS1_nu_g1390	CMQ388C similar to DNA/RNA-binding protein translin/TB-RBP	1265.51	1447.73	1149.51	1505.04	1409.7	1157.9	-0.0329429	0.865595
CcyaKS1_nu_g1391	CMQ389C hypothetical protein, conserved	6749.37	5613.19	3036.33	10007.9	11162.3	5366.18	-0.229735	0.210482
CcyaKS1_nu_g1392	CMA019C RNA polymerase III transcription factor IIIB	1423.41	1346.79	1997.05	1795.04	2434.52	1444.05	-0.0845252	0.664302
CcyaKS1_nu_g1393	CML240C hypothetical protein	303.122	277.812	2270.3	74.6403	535.908	1936.37	0.00619143	0.963103
CcyaKS1_nu_g1394	CMQ391C hypothetical protein	4461.54	4431.19	3453.16	2337.1	2374.11	2835.57	0.526833	0.00281037
CcyaKS1_nu_g1395	CMQ390C hypothetical protein, conserved	1220.56	1613.38	1868.3	25445	13252.3	6972.51	-3.14526	6.80779e-11
CcyaKS1_nu_g1396	CMQ392C hypothetical protein	1868.29	1885.15	2172.12	1978.58	1811.35	1673.75	0.060388	0.715179
CcyaKS1_nu_g1397	CMQ393C chloroplast preprotein translocase SecA subunit	4440.8	4410.49	3015.03	8830.8	7587.74	4906.79	-0.424509	0.0392518
CcyaKS1_nu_g1398	CMQ394C probable platelet activating factor acetylhydrolase	1712.7	1996.45	1904.42	1786.47	1616.67	1812.51	0.0563434	0.721375
CcyaKS1_nu_g1399	CMQ395C 26S proteasome regulatory subunit RPN9	1821.04	2294.11	2437.96	2054.44	1766.59	2511.8	0.0192555	0.928361
CcyaKS1_nu_g1400	CMQ396C hypothetical protein	316.953	272.636	222.306	349.953	213.692	366.892	-0.0631545	0.756371
CcyaKS1_nu_g1401	CMQ397C probable S-formylglutathione hydrolase	1942.06	2209.56	1615.43	2200.05	1345.92	1543.61	0.0643487	0.748589
CcyaKS1_nu_g1402	CMQ399C hypothetical protein, conserved	3358.55	3814.31	5837.39	6004.26	5385.93	4928.74	-0.124153	0.504505
CcyaKS1_nu_g1403	CMQ405C unknown protease	4443.1	3659.01	2742.7	5574.77	5153.22	3758.29	-0.167333	0.365106
CcyaKS1_nu_g1404	CMQ406C similar to splicing factor 3a, subunit 3	2312.03	2373.48	2654.71	3350.25	3237.83	3309.87	-0.350885	0.00802838
CcyaKS1_nu_g1405	CMI034C ubiquitin-activating enzyme E1	2249.79	2528.78	3040.04	3005.19	2764.57	2837.14	-0.0661835	0.706832
CcyaKS1_nu_g1406	CMT048C probable de-N-glycosylation enzyme Png1p	881.705	803.24	1044.84	1224.83	1197.12	1166.53	-0.259225	0.104681
CcyaKS1_nu_g1407	CMQ409C hypothetical protein	3703.16	3494.22	3729.19	2887.72	3170.7	3701.06	0.0853074	0.598
CcyaKS1_nu_g1408	CMQ410C probable 2-methylthioadenine synthetase	2438.81	2464.07	2079.49	2421.53	1882.95	2840.28	-0.0133369	0.95244
CcyaKS1_nu_g1409	CMQ412C similar to psbB mRNA maturation factor Mbb1	10139	10614.7	6613.61	15843.3	20320.9	9655.21	-0.27278	0.148545
CcyaKS1_nu_g1410	CMQ420C hypothetical protein	6055.53	6154.15	6203.27	9021.68	8419.02	6643.25	-0.242441	0.134105
CcyaKS1_nu_g1411	CMQ421C mitochondrial ribosomal protein L4 precursor	1725.38	1866.17	1504.27	1974.91	1593.18	1485.6	0.00541095	0.978626
CcyaKS1_nu_g1412	CMQ423C hypothetical protein	4503.04	3891.1	3886.66	5556.42	5719.34	4329.79	-0.196916	0.236194
CcyaKS1_nu_g1413	CMQ424C nuclear poly(A) polymerase	3849.54	3670.23	4043.2	5188.11	4988.76	4608.88	-0.277058	0.0383278
CcyaKS1_nu_g1414	CMQ426C similar to DNA polymerase lambda	1285.1	2522.74	3437.41	1839.09	2204.05	3027.64	0.00789991	0.973681
CcyaKS1_nu_g1415	CMQ427C carnitine carrier Crc1p	4150.35	2816.95	2092.46	11292.7	6099.73	2114.33	-0.211764	0.210533
CcyaKS1_nu_g1416	CMQ429C centromere protein E, CENP-E protein	16097.7	14995	19042.4	11871.5	14202.1	15302.8	0.1446	0.392597
CcyaKS1_nu_g1417	CMH239C hypothetical protein	6649.09	5882.37	6827.58	10498.6	12499.3	10700.2	-0.686066	5.64446e-06
CcyaKS1_nu_g1418	CMT174C similar to kynurenine 3-hydroxylase	6307.94	5532.95	4622.12	2907.3	3459.35	4575.17	0.305879	0.101209
CcyaKS1_nu_g1419	CMQ433C hypothetical protein	7348.7	6865.93	5506.71	6977.03	7479.22	5273.68	-0.000203572	0.999351
CcyaKS1_nu_g1420	CMQ434C hypothetical protein	3847.23	3872.12	7314.81	2562.24	3073.36	3294.97	0.314235	0.10558
CcyaKS1_nu_g1421	CMQ436C glycolate oxidase, peroxysomal	10378.8	5672.72	2295.31	53466.9	27971.3	7285.31	-0.870937	0.0166375
CcyaKS1_nu_g1422	CMI030C hypothetical protein	10836.3	12159	15417.9	13470.7	19061.1	15164.9	-0.136049	0.454057
CcyaKS1_nu_g1423	CMQ441C probable lipoic acid synthase, mitochondrial precursor	3159.16	3053.35	3073.39	3143.46	3071.12	2828.52	0.0213085	0.888273
CcyaKS1_nu_g1424	CMQ442C similar to glycosyl transferase	1632.02	1614.24	1432.95	1624.96	1414.17	1848.57	-0.0293429	0.876317
CcyaKS1_nu_g1425	CMQ443C similar to alkane 1-monooxygenase	852.891	1438.24	2673.23	2152.33	3010.71	1979.49	-0.117984	0.512805
CcyaKS1_nu_g1426	CMQ444C similar to zinc transporter ZupT	1520.22	1707.42	1893.31	2149.88	2201.81	2184.89	-0.245467	0.100611
CcyaKS1_nu_g1427	CMI140C 60S acidic ribosomal protein P1	17279.1	14470.4	14432.3	21856.1	14288.3	19406.9	-0.11623	0.517108
CcyaKS1_nu_g1428	CMS073C eukaryotic translation initiation factor eIF-4G	10691.1	10314.4	13283.7	8128.45	10079.3	8502.01	0.205296	0.218392
CcyaKS1_nu_g1429	CMN199C DNA polymerase delta, catalytic subunit	519.803	603.94	544.651	474.761	374.8	562.097	0.103884	0.56531
CcyaKS1_nu_g1430	CMQ450C hypothetical protein	1325.44	1369.22	1463.52	1366.77	1083	1132.82	0.117396	0.463957
CcyaKS1_nu_g1431	CMQ451C hypothetical protein, conserved	1388.83	1113.84	1254.18	1000.91	946.51	1067.75	0.197532	0.206801
CcyaKS1_nu_g1432	CMQ452C hypothetical protein, conserved	8701.8	7967.69	7460.23	6240.42	5861.43	5313.66	0.362503	0.0137251
CcyaKS1_nu_g1433	CMQ453C probable cryptochrome	10340.7	8625.12	9207.19	9303.11	10439.6	8227.63	0.00482698	0.979993
CcyaKS1_nu_g1434	CMQ456C probable apyrase	1942.06	2074.96	2092.46	1724.07	1682.68	2082.19	0.0806711	0.616841
CcyaKS1_nu_g1435	CMQ457C Raf-related MAP kinase kinase kinase (MAP3K), delta-type	8825.12	8341.27	7666.79	6942.77	9584.81	6745.95	0.0391445	0.843307
CcyaKS1_nu_g1436	CMI017C similar to exosome complex exonuclease RRP40	5428.54	6948.76	9103.45	7160.57	7380.76	10405.5	-0.0733821	0.713744
CcyaKS1_nu_g1437	CMQ461C chloroplast ribosome releasing factor RRF	7664.5	6331.01	3517.07	6378.68	5696.96	4927.17	0.0120084	0.957623
CcyaKS1_nu_g1438	CMQ462C hypothetical protein, conserved	2684.3	2545.17	2928.89	2606.29	2598.99	2728.17	0.0213876	0.893892
CcyaKS1_nu_g1439	CMQ463C 60S ribosomal protein L17	14202.9	11932.1	11395.1	16551.8	12131.2	14404.4	-0.0923947	0.601939
CcyaKS1_nu_g1440	CMQ464C hypothetical protein, conserved	1105.3	843.79	631.721	1002.14	777.57	1215.92	-0.0691379	0.729309
CcyaKS1_nu_g1441	CMQ465C similar to senescence-associated protein Din1	11093.3	14412.6	10344.7	9448.72	10679	10724.5	0.102838	0.556872
CcyaKS1_nu_g1442	CMR117C 4-aminobutyrate aminotransferase	1777.24	3386.38	3221.59	3218.1	2717.58	3288.7	-0.0430802	0.841387
CcyaKS1_nu_g1443	CMQ468C hypothetical protein, conserved	5141.55	5046.35	4994.48	4195.76	4739.26	4771.95	0.0891171	0.513167
CcyaKS1_nu_g1444	CMQ470C similar to thioredoxin peroxidase Dot5p	3859.91	3853.14	2373.12	4685.21	5531.38	3537.21	-0.166944	0.368817
CcyaKS1_nu_g1445	CMQ471C vesicle coat complex COPII, subunit Sec24	5653.29	6298.23	7649.19	5746.08	7790.25	8381.28	-0.063909	0.742541
CcyaKS1_nu_g1446	CMQ472C similar to chromatin accessibility complex 1	869.027	1059.48	967.959	912.814	711.561	995.625	0.0623067	0.739627
CcyaKS1_nu_g1447	CMQ473C transmembrane 9 superfamily protein	5627.93	5479.46	5139.91	5668.99	6286.57	5628.03	-0.0652954	0.644564
CcyaKS1_nu_g1448	CMO003C mannose-1-phosphate guanylyltransferase	1534.05	1942.1	1509.83	2343.22	2056.37	2398.12	-0.287118	0.0843669
CcyaKS1_nu_g1449	CMO005C hypothetical protein, conserved	3578.69	3427.79	12374.1	1868.45	5024.56	7067.37	0.0612215	0.721375
CcyaKS1_nu_g1450	CMO006C hypothetical protein	731.873	830.848	767.883	707.247	588.492	749.463	0.095395	0.565236
CcyaKS1_nu_g1451	CMO007C hypothetical protein	11198.2	10024.5	6152.33	13577.2	14170.8	7278.26	-0.0971008	0.612478
CcyaKS1_nu_g1452	CMO008C ribonuclease P protein subunit POP5	1161.78	1340.75	1242.14	1715.5	2218.59	2180.18	-0.544858	0.001267
CcyaKS1_nu_g1453	CMO009C similar to splicing factor RSp31	4220.66	3533.05	3873.69	2923.21	2877.57	2899.86	0.328606	0.0176758
CcyaKS1_nu_g1454	CME162C Rub1-conjugating enzyme E2	811.399	636.725	670.624	717.036	758.551	797.284	-0.0489937	0.783155
CcyaKS1_nu_g1455	CME159C hypothetical protein, conserved	2352.37	2799.69	2928.89	3894.75	3472.77	3181.3	-0.24271	0.132046
CcyaKS1_nu_g1456	CME158C similar to UGA suppressor tRNA-associated antigenic protein	3637.47	3753.05	3401.29	4046.48	4285.03	3516.83	-0.0718218	0.645203
CcyaKS1_nu_g1457	CME157C hypothetical protein	5631.39	6080.81	6147.7	5808.48	5606.34	5424.98	0.0492891	0.721375
CcyaKS1_nu_g1458	CMO012C S-adenosylmethionine decarboxylase	42264.2	28452.5	15912.5	31659.7	29557.7	26511.9	-0.00452256	0.983695
CcyaKS1_nu_g1459	CMO013C probable nicotinate-nucleotide pyrophosphorylase (carboxylating)	2135.69	2731.53	2852.93	2295.49	1992.59	2373.04	0.103084	0.550331
CcyaKS1_nu_g1460	CMF060C similar to dishevelled associated activator of morphogenesis	5458.5	5235.29	6201.42	5678.78	5535.85	5229.78	0.0201482	0.906228
CcyaKS1_nu_g1461	CMO018C ubiquitin carboxy-terminal hydrolase (UCH) L5	898.994	1072.42	1305.12	1387.57	1266.49	1431.51	-0.160721	0.352055
CcyaKS1_nu_g1462	CMO019C unknown conserved AAA protein	3336.65	3430.38	3598.58	4112.56	3718.91	3607.77	-0.0835252	0.553997
CcyaKS1_nu_g1463	CML142C similar to vacuolar protein sorting 13	920.892	1187.17	994.821	785.558	812.253	1071.67	0.093687	0.609957
CcyaKS1_nu_g1464	CMO023C similar to rRNA biogenesis protein; rrp5 homolog; multiple S1 rna binding domain protein	4996.33	4552.84	3593.03	4802.67	4904.85	5589.61	-0.1051	0.544454
CcyaKS1_nu_g1465	CMO024C 40S ribosomal protein S28	1870.6	1651.34	1277.34	1890.48	1707.3	1660.42	-0.0563939	0.765316
CcyaKS1_nu_g1466	CMO025C hypothetical protein	1848.7	1394.24	1275.48	1527.07	1584.23	1399.36	0.000875795	0.996026
CcyaKS1_nu_g1467	CMO026C hypothetical protein	1906.33	2319.99	2840.89	3668.39	2859.67	2993.93	-0.215332	0.225087
CcyaKS1_nu_g1468	CMH232C probable adenylate kinase	4311.71	4916.93	5749.4	5660.42	5373.63	5849.1	-0.0873164	0.601929
CcyaKS1_nu_g1469	CMO028C hypothetical protein, conserved	7540.02	7068.68	7381.5	6715.18	7623.55	5617.83	0.0679359	0.69604
CcyaKS1_nu_g1470	CMO029C hypothetical protein, conserved	4597.55	5618.36	5244.58	13824.4	6065.05	4938.93	-0.180601	0.314494
CcyaKS1_nu_g1471	CMO040C hypothetical protein	807.942	1674.64	3276.24	2360.35	2742.19	2926.51	-0.0930549	0.608955
CcyaKS1_nu_g1472	CMD148C ATP-binding cassette, sub-family B (MDR/TAP), member 1	840.213	1560.75	4332.2	1319.05	1875.12	2866.93	0.0207606	0.917438
CcyaKS1_nu_g1473	CMO037C hypothetical protein	2884.85	3806.55	4532.27	3351.47	4394.67	3909.59	-0.0201986	0.927046
CcyaKS1_nu_g1474	CMO036C probable ATP dependent RNA helicase	1656.22	1587.5	1859.96	1254.2	912.946	1512.25	0.226077	0.210648
CcyaKS1_nu_g1475	CMO034C similar to postmeiotic segregation increased 2	3367.77	4127.5	3953.35	3604.76	3433.62	3289.48	0.0803485	0.609957
CcyaKS1_nu_g1476	CMO032C hypothetical protein, conserved	5467.72	6320.66	7237	6027.51	6218.32	6634.63	0.00512745	0.978626
CcyaKS1_nu_g1477	CMO030C hypothetical protein	2956.31	2855.77	3078.94	3104.3	3139.37	3411	-0.0704661	0.609398
CcyaKS1_nu_g1478	CMO042C hypothetical protein, conserved	1281.64	1150.94	1189.34	1665.33	1764.36	1641.61	-0.403546	0.00188984
CcyaKS1_nu_g1479	CMO043C hypothetical protein	3563.7	3671.09	3855.16	3814	4056.79	4163.59	-0.0706345	0.600538
CcyaKS1_nu_g1480	CMO044C lysine--tRNA ligase class II, chloroplast or mitochondrial	4990.57	5128.31	4705.48	4860.18	4648.64	4331.36	0.056495	0.694074
CcyaKS1_nu_g1481	CMM122C similar to 3-oxoacyl-(acyl carrier protein) reductase	1206.73	3432.1	14288.7	2028.75	6920.93	6600.92	0.0250434	0.881589
CcyaKS1_nu_g1482	CMO046C similar to PCAF histone acetylase complex subunit	5706.3	5406.12	6936.88	5984.68	6779.97	7056.4	-0.0650075	0.711362
CcyaKS1_nu_g1483	CMO047C hypothetical protein	1054.59	1023.25	1155.07	1283.57	1279.91	1027.77	-0.0745846	0.659552
CcyaKS1_nu_g1484	CMO048C hypothetical protein	5743.19	5812.49	5686.41	5730.17	5692.49	5206.26	0.0297226	0.841387
CcyaKS1_nu_g1485	CMO051C similar to Raf-related MAP kinase kinase kinase (MAP3K)	716.89	685.04	1989.64	430.711	363.612	917.229	0.192911	0.25761
CcyaKS1_nu_g1486	CMI152C hypothetical protein, conserved	797.569	741.983	810.492	643.619	590.73	801.988	0.0987781	0.565236
CcyaKS1_nu_g1487	CMO053C alpha,alpha-trehalose-phosphate synthase (UDP-forming)	5976	5422.52	5710.49	5562.54	4385.72	4943.63	0.111149	0.47789
CcyaKS1_nu_g1488	CMO055C similar to UDP-sugar transporter	1879.82	1842.88	1511.68	2306.51	1875.12	1412.69	-0.0349572	0.867891
CcyaKS1_nu_g1489	CMO056C probable importin beta gene	3456.51	3832.43	3926.49	3199.74	3499.63	3503.5	0.07857	0.584113
CcyaKS1_nu_g1490	CMO058C Rub1-activating enzyme E1 N subunit	2954	3019.7	3346.64	2609.96	2700.8	3270.67	0.0584343	0.731414
CcyaKS1_nu_g1491	CMO059C unknown heatshock protein	1496.02	1692.76	1735.84	1615.17	1472.35	1690.99	0.0217817	0.90003
CcyaKS1_nu_g1492	CMO061C hypothetical protein, conserved	1592.83	1506.4	1786.79	1452.43	1386.2	1825.84	0.0292109	0.880648
CcyaKS1_nu_g1493	CMO063C similar to yeast chromosome segregation protein MLO2	3919.84	4355.27	5530.8	3470.16	3979.59	4059.33	0.127347	0.463396
CcyaKS1_nu_g1494	CMT452C mitochondrial DNA helicase Twinkle	8284.57	7895.22	7883.54	10330.9	9987.58	7003.09	-0.0800501	0.662564
CcyaKS1_nu_g1495	CMO069C hypothetical protein	3403.5	2994.68	2977.05	2293.05	3053.22	2737.58	0.108518	0.515029
CcyaKS1_nu_g1496	CMO070C kinesin-related protein	2975.9	3508.89	7619.55	4373.19	4588.22	6676.96	-0.0327687	0.877481
CcyaKS1_nu_g1497	CMO071C unknown flavoprotein	383.801	470.21	1025.39	812.478	613.106	893.711	-0.0676362	0.728867
CcyaKS1_nu_g1498	CMO072C unknown WD-40 protein	5279.86	4314.72	4003.37	4951.95	5147.63	4513.24	-0.0486403	0.7874
CcyaKS1_nu_g1499	CMO073C hypothetical protein	8445.93	5970.38	5358.51	6092.36	7026.1	5663.3	0.0276096	0.895824
CcyaKS1_nu_g1500	CMO075C RNA polymerase III subunit	1923.62	1439.1	936.466	1092.68	1502.56	1381.33	0.0327347	0.880648
CcyaKS1_nu_g1501	CMO077C hypothetical protein, conserved	4134.22	4000.67	3690.29	4116.23	4060.15	3520.75	0.00805468	0.96422
CcyaKS1_nu_g1502	CMO078C hypothetical protein, conserved	2925.19	3150.84	3184.54	2842.45	3544.38	2902.21	-0.00200135	0.991242
CcyaKS1_nu_g1503	CMM016C hypothetical protein, conserved	4369.34	4218.95	4214.56	4210.45	5057	4537.54	-0.0593207	0.69838
CcyaKS1_nu_g1504	CMO080C NADH dehydrogenase I (Complex I) iron-sulfur protein 18kDa subunit	1776.09	1754.88	1616.35	1963.9	2112.31	1942.65	-0.152695	0.259887
CcyaKS1_nu_g1505	CMO082C similar to nuclear LIM interactor-interacting factor	1357.71	1586.64	2623.22	2229.42	1887.43	2407.53	-0.071871	0.721292
CcyaKS1_nu_g1506	CMO083C similar to processing protease	3106.14	3189.66	2931.67	3460.37	2733.24	2992.36	0.00322676	0.985556
CcyaKS1_nu_g1507	CMO101C DnaJ (Hsp40) homolog, subfamily B	9172.04	8728.65	7332.4	5540.51	5648.85	4979.69	0.509328	0.0010397
CcyaKS1_nu_g1508	CMO100C hypothetical protein, conserved	11343.5	7475.05	2242.52	20664.3	20318.6	2442.03	-0.0690166	0.601939
CcyaKS1_nu_g1509	CMH235C ATP-binding cassette, sub-family A	613.16	525.428	744.726	354.847	566.116	707.129	0.0622643	0.760315
CcyaKS1_nu_g1510	CMQ128C conserved unknown protein	2354.67	1995.59	1787.71	3500.75	2482.63	2086.89	-0.161011	0.380879
CcyaKS1_nu_g1511	CMO098C threonine--tRNA ligase, chloroplast or mitochondrial	8239.62	7625.17	6803.5	7346.56	7118.96	6601.7	0.0554762	0.728243
CcyaKS1_nu_g1512	CMO097C imidazole glycerol phosphate synthase, cyclase subunit	2857.19	3164.64	3503.18	3721	3346.35	4144.78	-0.127933	0.432406
CcyaKS1_nu_g1513	CMO096C hypothetical protein, conserved	1945.51	2200.07	2654.71	1956.55	1446.62	2064.94	0.139181	0.442229
CcyaKS1_nu_g1514	CMO094C 3-isopropylmalate dehydratase small subunit	8522	8658.77	8855.2	8475.95	7924.5	9452.17	0.00521577	0.976
CcyaKS1_nu_g1516	CMO092C DNA repair and recombination protein RAD26	3463.43	3363.08	2840.89	5172.2	5050.29	3669.7	-0.309032	0.0821138
CcyaKS1_nu_g1517	CMI293C trehalose-6-phosohate synthase	288.139	184.633	140.794	363.412	281.939	245.378	-0.171889	0.352492
CcyaKS1_nu_g1518	CMO090C probable 3-phosphoinositide-dependent protein kinase	2112.63	1943.82	2220.28	2498.61	2357.32	1565.56	-0.0120483	0.957181
CcyaKS1_nu_g1519	CMO089C plastid division protein FtsZ2-2	3336.65	8480.18	11842.4	8325.45	7141.34	6763.2	0.0180334	0.932815
CcyaKS1_nu_g1520	CMO088C hypothetical protein, conserved	2303.96	2104.3	1834.03	1936.98	1835.96	1997.52	0.0573189	0.728867
CcyaKS1_nu_g1521	CMO086C similar to microsomal signal peptidase	812.552	911.949	947.581	761.086	761.907	1053.64	0.0208719	0.921982
CcyaKS1_nu_g1522	CMB062C isopentenyl-diphosphate delta isomerase	1160.62	1220.82	1204.16	1058.42	1127.76	1372.71	0.0044514	0.982449
CcyaKS1_nu_g1523	CMO084C similar to C3HC4 zinc-binding integral peroxisomal membrane protein PEX12	927.807	1336.43	1167.11	847.962	685.828	903.902	0.263933	0.13885
CcyaKS1_nu_g1524	CMO102C vacuolar-type H+-translocating inorganic pyrophosphatase	22257	24909.1	23900.7	24636.2	19791.7	23262.4	0.0347935	0.842462
CcyaKS1_nu_g1525	CMO104C flavin-containing amine oxidase	1197.51	1450.32	1529.28	1217.49	1165.8	1462.86	0.0533542	0.773034
CcyaKS1_nu_g1526	CMO105C ATP-binding subunit of unknown ABC transporter	2293.59	2587.45	2838.11	2553.68	1943.37	2145.69	0.106743	0.533036
CcyaKS1_nu_g1527	CMO106C hypothetical protein	845.976	880.889	977.222	1294.58	1134.47	1135.17	-0.285359	0.0578911
CcyaKS1_nu_g1528	CMO107C ATP-dependent RNA helicase	2945.93	3274.22	3422.59	3421.22	3040.92	3309.87	-0.00968104	0.957181
CcyaKS1_nu_g1529	CMK308C short chain dehydrogenase	2600.17	2655.61	2998.36	2912.19	2982.74	3396.1	-0.0947644	0.538032
CcyaKS1_nu_g1530	CMO109C pre-rRNA processing protein bystin	2962.07	3149.98	2481.49	3311.09	3445.92	3405.51	-0.142432	0.356442
CcyaKS1_nu_g1531	CMO110C hypothetical protein, conserved	2194.47	2136.22	1765.48	2485.15	1987	2191.94	-0.0603429	0.733254
CcyaKS1_nu_g1532	CMO111C outer mitochondrial membrane protein porin	10967.7	9110	15576.3	13188.1	15887	14134.7	-0.10723	0.565236
CcyaKS1_nu_g1533	CMO114C hypothetical protein, conserved	7031.74	8692.42	4977.81	9124.47	11192.5	5602.94	-0.0924357	0.62884
CcyaKS1_nu_g1534	CMN311C similar to phosphoglycerate mutase	2301.65	2081.87	1469.07	2426.42	2116.78	1799.18	-0.0424781	0.841387
CcyaKS1_nu_g1535	CMO116C hypothetical protein	277.766	504.721	603.006	568.979	371.444	593.455	-0.0371691	0.862273
CcyaKS1_nu_g1536	CMO117C hypothetical protein, conserved	795.264	1018.93	1223.61	816.149	779.808	1053.64	0.0746257	0.700776
CcyaKS1_nu_g1537	CMO119C hypothetical protein	2461.86	3188.8	4286.81	3558.26	3475.01	3207.95	-0.0154008	0.944298
CcyaKS1_nu_g1538	CMO121C transketolase	30903.5	19404.6	11408.9	95455.1	51653	31680.5	-0.602291	0.0211795
CcyaKS1_nu_g1539	CMT177C unknown kinase with aarF domain	667.33	781.671	885.52	1179.56	902.877	823.939	-0.140548	0.437283
CcyaKS1_nu_g1540	CMT177C unknown kinase with aarF domain	729.568	830.848	854.953	1200.36	906.233	830.21	-0.12947	0.465069
CcyaKS1_nu_g1541	CMO124C glucose-6-phosphate isomerase	6872.69	9610.41	10403.9	5080.43	6214.97	9475.69	0.121964	0.515029
CcyaKS1_nu_g1542	CMO125C phosphomethylpyrimidine kinase	2766.13	3084.41	4001.51	2580.6	2926.8	3212.66	0.0747826	0.690281
CcyaKS1_nu_g1543	CMO125C phosphomethylpyrimidine kinase	2682	3231.08	3889.44	2492.5	2807.08	3133.48	0.0955625	0.59922
CcyaKS1_nu_g1544	CMO126C dUTP pyrophosphatase	2616.3	4000.67	6569.15	4976.43	4964.14	6248.92	-0.0781462	0.69172
CcyaKS1_nu_g1545	CMO128C transketolase	56474.1	35768.8	18318	115925	71357.5	46357.7	-0.274129	0.134129
CcyaKS1_nu_g1546	CMO124C glucose-6-phosphate isomerase	5777.76	7708.86	8377.24	4028.13	5058.12	7435.83	0.141479	0.450129
CcyaKS1_nu_g1548	CMO130C ATP-binding cassette, sub-family G	5208.4	6649.38	5924.46	4628.92	2973.79	4030.32	0.349198	0.0602821
CcyaKS1_nu_g1549	CMO131C hypothetical protein	3351.63	3640.03	3584.69	3024.77	2314.81	3506.64	0.118972	0.501422
CcyaKS1_nu_g1550	CMO132C probable DNA mismatch repair protein MutS	7632.22	7286.96	8149.38	8133.34	7702.98	7996.36	-0.0261558	0.860542
CcyaKS1_nu_g1551	CMO135C probable catabolite repressor protein (CCR4)-associative factor 1	2573.66	2680.63	2829.77	2702.96	2602.34	3395.32	-0.0503588	0.776315
CcyaKS1_nu_g1552	CMO136C coproporphyrinogen III oxidase	14998.2	12567.1	9488.78	11478.7	8186.3	10263.6	0.123391	0.50441
CcyaKS1_nu_g1553	CMO137C probable DNA replication licensing factor MCM2	2137.99	2563.29	3057.64	1494.03	2020.56	2224.87	0.198941	0.276019
CcyaKS1_nu_g1554	CMN286C sodium/hydrogen antiporter NHE8	704.212	1011.17	2989.09	702.353	1324.67	1865.82	0.0379565	0.841796
CcyaKS1_nu_g1555	CMO139C 2-amino-3-ketobutyrate coenzyme A ligase	11561.3	8529.35	4960.21	12274	8385.45	6088.21	-0.0214525	0.922872
CcyaKS1_nu_g1556	CMO317C similar to carboxyphosphonoenolpyruvate mutase	2019.28	2257.87	2186.94	2570.81	2179.43	2321.3	-0.0701301	0.646655
CcyaKS1_nu_g1557	CMO141C probable adrenodoxin	2875.63	3363.08	2674.16	2503.51	3001.76	2247.6	0.0943524	0.591646
CcyaKS1_nu_g1558	CMO142C serine hydroxymethyltransferase, cytosolic	6579.94	3984.28	2776.05	73515.8	47217	14298.6	-3.13179	2.9245e-07
CcyaKS1_nu_g1559	CMO144C branched-chain-amino-acid transaminase	8838.95	6304.27	3868.13	7511.75	6928.77	5029.08	-0.0089549	0.97028
CcyaKS1_nu_g1560	CMB071C bromodomain protein 103	1399.2	2124.14	2350.89	1914.95	1674.85	1994.39	0.0261874	0.903908
CcyaKS1_nu_g1561	CMO146C similar to glutamine cyclotransferase	4793.48	4471.74	5385.37	3380.84	3846.46	3953.49	0.271755	0.0770309
CcyaKS1_nu_g1562	CMO147C unknown permease	22023	20841.1	10305.8	31915.4	35099.2	17657.8	-0.188133	0.302091
CcyaKS1_nu_g1563	CMO149C 20S core proteasome subunit beta 5	3735.43	4161.14	3238.26	6521.85	6350.34	5189.01	-0.520612	0.00280172
CcyaKS1_nu_g1564	CMO150C hypothetical protein, conserved	3262.89	4017.92	3583.76	4877.31	4777.3	2858.31	-0.0719446	0.717853
CcyaKS1_nu_g1565	CMO151C hypothetical protein	2593.25	2625.41	2515.77	3180.16	3151.68	2660.75	-0.132159	0.369776
CcyaKS1_nu_g1566	CMF060C similar to dishevelled associated activator of morphogenesis	305.427	274.361	203.781	271.642	217.048	319.854	-0.0165018	0.940733
CcyaKS1_nu_g1567	CMO152C signal recognition particle recognition component SRP54	5113.89	4759.91	4659.17	6185.35	6183.64	5802.06	-0.257261	0.0409311
CcyaKS1_nu_g1568	CME083C similar to retromer component VPS5	1535.2	1259.65	1198.6	2114.4	1819.18	1401.71	-0.20218	0.259887
CcyaKS1_nu_g1569	CMO155C probable protein phosphatase 2A regulatory subunit	7752.09	7108.37	6260.7	8988.65	10540.3	8202.54	-0.241533	0.141113
CcyaKS1_nu_g1570	CMO159C unknown WD repeat protein	12030.4	9707.04	11523.8	5854.98	5507.88	8438.51	0.469124	0.0165469
CcyaKS1_nu_g1572	CMO160C similar to archease	2480.3	2341.56	2086.9	2018.96	2119.02	2209.19	0.0659823	0.668396
CcyaKS1_nu_g1573	CMO161C hypothetical protein	2329.32	2291.52	2024.84	2071.57	2053.01	1999.09	0.066738	0.644059
CcyaKS1_nu_g1574	CMO365C hypothetical protein	1913.24	2194.03	1903.5	1852.55	1944.49	1955.19	0.0334752	0.840545
CcyaKS1_nu_g1575	CMO162C similar to ring zinc finger protein	4975.58	4853.09	3493.92	6487.59	7506.07	4641.81	-0.20823	0.25954
CcyaKS1_nu_g1576	CMQ149C RNA helicase	4792.33	5078.27	6701.61	9781.55	7566.49	7116.76	-0.310927	0.0904259
CcyaKS1_nu_g1577	CMO164C similar to acylphosphatase	467.938	475.387	389.962	390.332	396.057	353.565	0.119503	0.467462
CcyaKS1_nu_g1578	CMO165C TATA-box binding protein-associated factor 9	1381.91	1163.02	943.876	1222.39	1293.34	1110.08	-0.0229852	0.913033
CcyaKS1_nu_g1579	CMO167C hypothetical protein, conserved	2352.37	2065.47	1313.46	2792.28	3071.12	1992.82	-0.161915	0.384706
CcyaKS1_nu_g1580	CMO169C similar to proliferation related acidic leucine rich protein PAL31	12491.4	12442	13542.2	13354.5	19651.8	17788.8	-0.220796	0.19943
CcyaKS1_nu_g1581	CMO170C hypothetical protein	4575.65	7116.14	9117.34	5494.01	7143.58	10470.5	-0.0389315	0.855639
CcyaKS1_nu_g1582	CMO125C phosphomethylpyrimidine kinase	17619.1	23069.6	14136.8	25616.3	21174.5	33616.1	-0.233072	0.209095
CcyaKS1_nu_g1583	CMO173C similar to Raf-related MAP kinase kinase kinase (MAP3K)	3613.26	3565.83	3403.14	4982.54	5469.84	3590.52	-0.213805	0.220341
CcyaKS1_nu_g1584	CMM245C similar to RING finger-like protein	487.531	411.542	730.832	2222.08	7267.76	2424.78	-2.71888	5.75156e-07
CcyaKS1_nu_g1585	CMO175C cell division protein pelota	3232.92	3658.15	3235.48	3455.48	4924.98	3715.96	-0.121628	0.485634
CcyaKS1_nu_g1586	CMO177C hypothetical protein, conserved	601.634	1492.59	5496.52	742.732	2077.62	2393.42	0.0544509	0.731414
CcyaKS1_nu_g1587	CMO178C similar to bacterial putative methyl transferase	14967.1	12852.7	6017.09	17051	13876.6	7730.6	-0.0399362	0.847017
CcyaKS1_nu_g1588	CMG025C unknown RNA binding protein	2288.98	2349.33	1954.44	1661.66	1991.47	1841.51	0.152825	0.330571
CcyaKS1_nu_g1589	CMT293C hypothetical protein, conserved	4274.83	3876.43	3459.64	3208.31	3500.74	3447.84	0.109578	0.472779
CcyaKS1_nu_g1590	CMO181C hypothetical protein, conserved	1688.49	1714.33	1722.87	1275	1486.89	1219.05	0.260148	0.0796961
CcyaKS1_nu_g1591	CMO183C hypothetical protein, conserved	10821.3	10047.8	6714.58	13278.6	14173	11809.5	-0.255127	0.157579
CcyaKS1_nu_g1592	CMO184C similar to hedgehog protein	9388.72	7908.16	5062.1	10896.3	12212.9	10134.2	-0.255171	0.167307
CcyaKS1_nu_g1593	CMO185C similar to hedgehog protein	99.1198	57.8057	110.227	105.231	104.049	95.6427	-0.0551479	0.789182
CcyaKS1_nu_g1594	CMO186C hypothetical protein, conserved	979.672	1151.8	1062.44	982.56	680.234	1102.24	0.0812716	0.671934
CcyaKS1_nu_g1595	CMO187C heat shock transcription factor	9982.29	8404.25	11030.1	16693.7	16857.1	14700	-0.561484	0.000679422
CcyaKS1_nu_g1596	CMO190C hypothetical protein, conserved	2337.38	2291.52	2526.88	2800.85	2552	2514.93	-0.0793322	0.576164
CcyaKS1_nu_g1597	CMH170C probable class II DNA photolyase	562.447	432.248	386.257	259.406	426.265	260.274	0.210079	0.259887
CcyaKS1_nu_g1598	CMO192C hypothetical protein, conserved	2881.39	2692.71	2249.93	3144.68	3285.93	2769.72	-0.124075	0.452275
CcyaKS1_nu_g1599	CMD077C similar to methionine--tRNA ligase, partial	5881.49	5369.02	5501.16	5774.22	5971.07	6350.05	-0.0653538	0.632337
CcyaKS1_nu_g1600	CMO369C hypothetical protein	760.687	741.12	828.091	792.9	614.225	624.814	0.0983505	0.561492
CcyaKS1_nu_g1601	CMS377C casein kinase I	4129.61	5735.7	11478.4	3575.39	4740.38	9852.77	0.0394809	0.842676
CcyaKS1_nu_g1602	CMO197C 20S core proteasome subunit alpha 7	3869.13	5243.06	4130.27	4613.01	6018.06	7338.62	-0.197424	0.281048
CcyaKS1_nu_g1603	CMO200C similar to nucleolar ribosome transport complex component Noc2p	2308.57	2401.09	2472.23	3115.31	2722.06	2709.35	-0.167891	0.230869
CcyaKS1_nu_g1604	CMO201C hypothetical protein, conserved	2294.74	2751.38	2985.39	3291.51	2162.65	2771.29	-0.0130028	0.953691
CcyaKS1_nu_g1605	CMO202C coatomer protein complex, subunit delta	5786.98	6631.26	6727.55	5721.6	5852.47	6327.32	0.051924	0.738209
CcyaKS1_nu_g1606	CMO203C hypothetical protein	2393.86	2346.74	2158.22	2655.24	2416.62	2384.8	-0.0627753	0.669304
CcyaKS1_nu_g1607	CMO204C similar to retinoblastoma binding protein 2	1795.68	1991.28	2218.43	4259.39	3255.73	3122.5	-0.622878	0.000862136
CcyaKS1_nu_g1608	CMO205C hypothetical protein	534.786	382.208	484.443	513.917	520.245	461.751	-0.0402815	0.841387
CcyaKS1_nu_g1609	CMG196C mitochondrial translation elongation factor G1 (EF-G1)	322.716	318.363	254.726	351.176	397.176	406.09	-0.207902	0.215498
CcyaKS1_nu_g1610	CMO206C similar to ribosomal RNA processing exonuclease RRP41	1308.15	1310.55	1069.85	1513.61	1383.96	1350.76	-0.110405	0.488237
CcyaKS1_nu_g1611	CMO207C GIN4-like protein kinase	10813.3	9493.07	8183.65	11976.7	11732.9	9916.27	-0.122001	0.467462
CcyaKS1_nu_g1612	CMO208C 2-isopropylmalate synthase	3072.71	4004.12	8834.83	2493.72	4180.98	10450.1	-0.0144323	0.941885
CcyaKS1_nu_g1613	CMO209C hypothetical protein, conserved	12581.3	9429.22	3760.68	17936.9	14170.8	6587.59	-0.104122	0.547742
CcyaKS1_nu_g1614	CMO210C hypothetical protein, conserved	5669.42	5853.9	4516.52	5262.75	4411.45	6698.91	-0.0113009	0.958356
CcyaKS1_nu_g1615	CMO211C hypothetical protein, conserved	1160.62	969.755	1161.55	1021.72	935.322	869.408	0.120348	0.455505
CcyaKS1_nu_g1616	CMO212C magnesium chelatase subunit H	72318.3	70800.7	56065.7	82526.4	62195.6	50510.3	0.0103294	0.962857
CcyaKS1_nu_g1617	CMO214C hypothetical protein, conserved	3583.3	4728.85	5239.95	3834.8	4293.98	3827.28	0.0803446	0.658864
CcyaKS1_nu_g1618	CMO215C similar to RNA methyltransferase	3774.62	3713.37	3203.06	4621.58	3490.68	3437.65	-0.0486902	0.796697
CcyaKS1_nu_g1619	CMK032C hypothetical protein	4817.68	4962.66	4566.54	5995.69	4580.39	3606.2	0.00633358	0.977224
CcyaKS1_nu_g1620	CMO219C insulysin	4086.96	4355.27	5829.98	5342.29	5538.09	6186.99	-0.121496	0.487919
CcyaKS1_nu_g1621	CMO218C shaggy protein kinase	2371.96	3014.52	4216.41	3003.96	3168.46	3275.37	0.00823563	0.972544
CcyaKS1_nu_g1622	CMO220C similar to UDP-galactose transporter	3298.61	3943.73	4130.27	2918.31	3195.31	4159.67	0.0612625	0.749231
CcyaKS1_nu_g1623	CMO147C unknown permease	2069.99	2363.13	3657.87	1448.76	2164.89	2555.7	0.120893	0.517499
CcyaKS1_nu_g1624	CMO222C hypothetical protein, conserved	7880.02	7398.26	3865.35	10630.7	11021.4	5846.75	-0.143196	0.438427
CcyaKS1_nu_g1625	CMO223C hypothetical protein	1098.39	1239.8	1060.59	959.311	926.371	979.162	0.157932	0.281048
CcyaKS1_nu_g1626	CMO225C hypothetical protein	7138.93	5784.88	6900.76	4894.44	3977.36	4815.06	0.377271	0.0222025
CcyaKS1_nu_g1627	CMO226C oligosaccharyl transferase STT3	6126.99	6476.82	6915.58	9831.71	9561.32	9076.65	-0.46594	0.000167152
CcyaKS1_nu_g1628	CMO228C hypothetical protein, conserved	2117.25	2110.34	2353.67	1788.92	1712.89	2056.32	0.146521	0.332101
CcyaKS1_nu_g1629	CMO229C ribulose-5-phosphate 3-epimerase	1907.48	2081	1683.04	1661.66	1617.79	1857.19	0.0728457	0.658577
CcyaKS1_nu_g1630	CMO232C hypothetical protein	1962.8	1879.98	2095.24	2065.46	1887.43	1976.36	0.00117313	0.993312
CcyaKS1_nu_g1631	CMO233C hypothetical protein, conserved	3578.69	3471.79	2713.06	3651.26	3963.93	3075.46	-0.0570425	0.761086
CcyaKS1_nu_g1632	CMN033C thioredoxin-like U5 snRNP compornent dim1	1154.86	1067.25	982.779	896.907	934.203	971.323	0.113252	0.447777
CcyaKS1_nu_g1633	CMO235C 26S proteasome regulatory subunit RPN10	4644.8	4642.57	4789.78	5934.51	5329.99	4530.49	-0.0863565	0.596486
CcyaKS1_nu_g1634	CMS146C similar to receptor lectin kinase 3	1766.87	1886.02	1791.42	1802.38	1812.47	1498.93	0.0464703	0.778476
CcyaKS1_nu_g1635	CMS040C hypothetical protein	2216.36	3720.27	7139.74	4720.69	4964.14	5779.33	-0.0518737	0.796582
CcyaKS1_nu_g1636	CMO241C hypothetical protein, conserved	1731.14	2087.91	2588.94	2609.96	2634.79	2451.43	-0.124814	0.476311
CcyaKS1_nu_g1637	CML034C similar to vesicle docking protein SEC34	2360.43	3399.32	4926.86	4101.54	4381.24	5492.4	-0.124915	0.504505
CcyaKS1_nu_g1638	CMO244C inner mitochondrial membrane protein Sco1p	620.075	894.694	529.83	1339.85	1258.66	1361.73	-0.658043	0.00220521
CcyaKS1_nu_g1639	CMO245C fructose-1,6-bisphosphatase precursor	13059.6	11687.1	8648.64	14488.8	12678.3	13738.1	-0.13751	0.438427
CcyaKS1_nu_g1640	CMO246C probable RNA binding protein Mrd1p	7309.51	7743.37	6521.91	7829.89	7231.96	7212.4	-0.0237192	0.887719
CcyaKS1_nu_g1641	CMO247C hypothetical protein, conserved	1338.12	1510.71	1474.63	923.826	999.094	1066.97	0.424726	0.00316273
CcyaKS1_nu_g1642	CMO248C hypothetical protein, conserved	752.619	1171.64	985.558	501.681	523.601	849.025	0.25392	0.174099
CcyaKS1_nu_g1643	CMO249C similar to short-chain dehydrogenase	3910.62	4413.94	3189.17	4077.07	3759.19	2973.55	0.0365571	0.856924
CcyaKS1_nu_g1644	CMG060C unknown zinc finger protein	1349.64	1885.15	2215.65	1766.89	1598.77	2414.59	-0.0277136	0.898062
CcyaKS1_nu_g1645	CMO250C phycocyanin-associated rod linker protein, fragment	61205.3	60871.1	49843.9	36402.4	33160.3	31450.8	0.639171	4.89298e-05
CcyaKS1_nu_g1646	CMO253C similar to peroxisomal membrane protein PMP22	1963.96	1631.5	1585.79	1040.07	1209.43	1122.63	0.473769	0.0032866
CcyaKS1_nu_g1647	CMF167C hypothetical protein	1743.82	1690.17	1692.31	2328.53	2059.72	2220.17	-0.29314	0.0240485
CcyaKS1_nu_g1648	CMT329C unknown hydrolase	2034.26	2203.52	2064.67	1797.48	1580.87	2157.45	0.0917238	0.590729
CcyaKS1_nu_g1649	CMO255C similar to nuclear polyadenylated RNA-binding protein NAB3	11601.6	10767.4	10393.7	10990.5	12408.7	10616.3	-0.0280463	0.865595
CcyaKS1_nu_g1650	CMO256C hypothetical protein	2348.91	2004.22	1630.25	1790.14	2023.92	2046.13	0.012351	0.953691
CcyaKS1_nu_g1651	CMO257C similar to zinc finger protein myoneurin	36.8818	188.084	368.658	253.287	349.068	257.922	-0.0623317	0.707786
CcyaKS1_nu_g1652	CMO258C hypothetical protein	71.4585	448.641	844.764	669.315	812.253	722.808	-0.0799104	0.612478
CcyaKS1_nu_g1653	CMG154C hypothetical protein	2072.3	2683.22	2936.3	1593.14	2092.17	2598.03	0.110144	0.5577
CcyaKS1_nu_g1654	CMO260C eukaryotic translation initiation factor eIF-3 subunit D	6029.02	6075.63	6202.35	5330.05	5530.26	5927.5	0.076607	0.557198
CcyaKS1_nu_g1655	CMO261C hypothetical protein	1574.39	1619.42	1196.75	1507.49	1537.24	1436.21	-0.0129669	0.950619
CcyaKS1_nu_g1656	CMO263C hypothetical protein, conserved	3352.78	3014.52	2451.85	3186.28	3363.13	2827.73	-0.0391274	0.841387
CcyaKS1_nu_g1657	CMO265C hypothetical protein	6242.24	5659.78	7123.99	5026.59	6409.64	6125.84	0.0528932	0.771987
CcyaKS1_nu_g1658	CMO266C hypothetical protein, conserved	9981.13	8734.69	8401.33	4573.86	6744.16	3788.08	0.49778	0.0164095
CcyaKS1_nu_g1659	CMO267C similar to ATP-dependent RNA helicase	4722.02	4740.06	5465.03	7372.26	6885.13	7130.87	-0.426823	0.00153387
CcyaKS1_nu_g1661	CMO268C hypothetical protein, conserved	1763.41	1954.18	1896.09	1874.57	1997.07	1957.54	-0.0296756	0.845444
CcyaKS1_nu_g1662	CMO269C probable glucose 6 phosphate/phosphate translocator	10532.1	9683.74	6673.82	7542.34	6527.12	9801.03	0.0595375	0.767384
CcyaKS1_nu_g1663	CMO270C plant organellar DNA polymerase	7484.7	7169.63	9726.83	6984.37	8241.13	8738.77	0.0103405	0.959628
CcyaKS1_nu_g1664	CMO271C cell cycle protein kinase CDC7	272.003	453.818	1872.93	312.021	695.897	1070.89	0.0332411	0.847473
CcyaKS1_nu_g1665	CMT285C phosphoglucomutase	3186.82	3052.48	3304.03	4026.9	3825.2	3560.73	-0.183435	0.167307
CcyaKS1_nu_g1666	CMO273C hypothetical protein	7005.23	5388.87	5848.51	6989.27	8544.32	6767.9	-0.149865	0.376931
CcyaKS1_nu_g1667	CMO274C V-type ATPase V0 subunit d	1032.69	1116.43	1495.01	2253.89	2714.22	2209.97	-0.757975	0.000198311
CcyaKS1_nu_g1668	CMO275C similar to cytidine deaminase	1472.97	1292.43	1427.39	1103.7	874.906	1172.8	0.251148	0.131061
CcyaKS1_nu_g1669	CMO276C glucokinase	1872.9	2018.88	1831.25	1522.17	1199.36	1758.42	0.185133	0.285878
CcyaKS1_nu_g1670	CMO278C similar to nuclear receptor binding factor-like protein	5140.4	4961.8	4123.78	5208.91	5191.26	5355.99	-0.07907	0.615311
CcyaKS1_nu_g1671	CMO281C vacuolar protein sorting-associated protein Vps4p	4417.75	4009.3	3733.82	3434.68	5154.34	3011.18	0.0237682	0.916589
CcyaKS1_nu_g1672	CMO283C unknown ABC anion transporter	4174.56	3373.43	2853.86	5162.41	4888.06	4085.2	-0.234951	0.180252
CcyaKS1_nu_g1673	CMO284C probable 3-oxo-5-alpha-steroid 4-dehydrogenase	3578.69	3217.27	943.876	4337.7	3805.06	1712.95	-0.0544005	0.767384
CcyaKS1_nu_g1674	CMS245C phosphoribosylformimino-5-aminoimidazole carboxamide ribotide isomerase	3491.09	2794.52	2098.02	4139.48	4155.25	2957.09	-0.17	0.356073
CcyaKS1_nu_g1675	CMO287C 40S ribosomal protein S11	8562.34	7694.19	8493.03	9586.99	7865.21	9850.42	-0.0725396	0.659439
CcyaKS1_nu_g1676	CMM176C similar to vacuolar protein sorting-associated protein VPS13	4002.83	4360.44	4865.73	5144.06	5107.35	5878.11	-0.177887	0.2489
CcyaKS1_nu_g1677	CMO289C hypothetical protein	2584.03	2162.1	1803.46	1842.76	1746.46	1726.27	0.156952	0.355401
CcyaKS1_nu_g1678	CMO290C ssrA RNA (tmRNA)-binding protein, small protein B	2226.74	2180.22	1809.02	1527.07	1370.54	1418.18	0.397396	0.01067
CcyaKS1_nu_g1679	CMO291C ribose 5-phosphate isomerase	16051.6	15696.4	11219.1	12741.5	9489.71	11492.8	0.160578	0.369776
CcyaKS1_nu_g1680	CMN194C cathepsin D precursor	1225.17	1611.66	2168.41	2428.87	2136.92	2442.81	-0.217038	0.236003
CcyaKS1_nu_g1681	CMO297C hypothetical protein	928.96	760.964	627.089	540.836	663.452	546.418	0.198003	0.267664
CcyaKS1_nu_g1682	CMO298C hypothetical protein	1285.1	1443.42	2204.54	1368	1246.35	1598.49	0.0800002	0.684926
CcyaKS1_nu_g1683	CMO300C cyclophilin	11648.9	14083	11394.1	18047	14787.3	17378	-0.28781	0.0781722
CcyaKS1_nu_g1684	CMO302C 60S ribosomal protein L18a	10404.1	9350.71	8809.82	11735.7	9355.46	10556.8	-0.0749802	0.650333
CcyaKS1_nu_g1685	CMO303C similar to mitochondrial carrier protein	6763.2	5222.35	4794.41	5349.63	5352.37	4670.03	0.0551377	0.768229
CcyaKS1_nu_g1686	CMO306C probable myo-inositol dehydrogenase	11787.2	7784.78	5024.12	10268.5	6028.13	7894.45	0.00582017	0.978917
CcyaKS1_nu_g1687	CMO305C similar to adipocyte-specific protein 4	2067.69	2173.32	2445.37	1591.92	1684.92	1778.01	0.300202	0.0402887
CcyaKS1_nu_g1688	CML059C 6-phosphogluconate dehydrogenase	2632.44	2075.83	2678.79	1971.24	2424.45	2339.33	0.0604294	0.739656
CcyaKS1_nu_g1689	CMG051C similar to sucrose-phosphate synthase	913.977	1048.27	848.469	546.954	888.332	824.723	0.126673	0.49089
CcyaKS1_nu_g1690	CMO308C probable homocysteine S-methyltransferase	1629.71	1937.78	1847	1350.87	1325.79	1302.15	0.348231	0.0141308
CcyaKS1_nu_g1691	CMO309C hypothetical protein	3268.65	3497.67	6511.72	2759.24	3748	4251.4	0.0849938	0.663498
CcyaKS1_nu_g1692	CMO310C 60S ribosomal protein L7	14720.4	12527.4	10888.4	17966.3	9760.46	12550.4	-0.0252797	0.909923
CcyaKS1_nu_g1693	CMO311C similar to mitochondrial presequence translocase subunit Tim23	3788.45	2967.93	2666.75	3973.06	7049.6	5029.08	-0.387403	0.0512778
CcyaKS1_nu_g1694	CMO312C similar to pre-mRNA cleavage complex II protein Clp1	3357.4	3910.08	4475.77	2707.85	2242.09	2636.45	0.452089	0.00921486
CcyaKS1_nu_g1695	CMO313C DNA primase, small subunit	3389.67	3693.52	3419.81	4351.16	4725.84	3452.55	-0.133008	0.428473
CcyaKS1_nu_g1696	CMO314C photosystem II stability/assembly factor HCF136	13989.7	10401.6	5050.99	13974.9	15221.4	8038.69	-0.0732612	0.703973
CcyaKS1_nu_g1697	CMO315C similar to mitochondrial magnesium transporter Mrs2p	5206.09	5285.34	4535.98	4281.41	3442.57	3317.71	0.29034	0.0788664
CcyaKS1_nu_g1698	CMO316C hypothetical protein	7797.04	7106.64	7111.02	5221.15	5484.39	5687.61	0.35313	0.00498542
CcyaKS1_nu_g1699	CMO317C similar to carboxyphosphonoenolpyruvate mutase	6534.99	6136.03	4387.77	6285.69	4927.22	4289.03	0.0501653	0.809994
CcyaKS1_nu_g1700	CMO318C similar to glutathione S-transferase family protein	4521.48	4443.27	2179.53	6800.83	5883.8	3405.51	-0.1394	0.4488
CcyaKS1_nu_g1701	CMO319C hypothetical protein, conserved	3692.79	3143.94	3176.2	3683.07	3020.78	3069.19	0.0164001	0.931457
CcyaKS1_nu_g1702	CMO321C hypothetical protein	4630.97	5612.33	6091.19	5000.9	4215.66	4474.04	0.135285	0.417879
CcyaKS1_nu_g1703	CMO322C similar to S-adenosylmethionine tRNA ribosyltransferase	2089.58	2468.39	2937.22	2455.79	2479.27	2766.58	-0.016942	0.932133
CcyaKS1_nu_g1704	CMO323C hypothetical protein	3227.16	3234.53	4498	7411.41	5930.79	8422.83	-0.729191	0.000629483
CcyaKS1_nu_g1705	CMO324C 4-amino-4-deoxychorismate (ADC) synthase	2134.53	2521.02	2931.67	2274.69	2349.49	3651.67	-0.0429043	0.841387
CcyaKS1_nu_g1706	CME095C phosphoenolpyruvate carboxylase	1349.64	1158.7	1281.97	1374.12	1495.84	1474.62	-0.119377	0.416047
CcyaKS1_nu_g1707	CMO326C hypothetical protein	4811.92	5021.33	4919.45	5316.59	5724.93	4766.46	-0.0537239	0.725583
CcyaKS1_nu_g1708	CMO328C similar to sucrose transporter	3916.38	3650.38	3273.46	2957.47	3048.75	3244.8	0.141918	0.330569
CcyaKS1_nu_g1709	CMO331C sister-chromatide cohesion complex Cohesin, subunit SA	6473.91	7293.87	10330.8	6427.63	7699.62	6922.34	0.0765689	0.691245
CcyaKS1_nu_g1710	CMO372C hypothetical protein	2159.89	1913.63	4734.2	1454.87	2701.92	3380.42	0.0433936	0.834766
CcyaKS1_nu_g1711	CMO332C similar to micrococcal nuclease, mitochondrial precursor	4099.64	3011.07	7375.94	1907.61	2949.17	3529.37	0.229498	0.210482
CcyaKS1_nu_g1712	CMO333C hypothetical protein, conserved	733.025	940.42	766.031	703.576	556.047	693.018	0.164862	0.335106
CcyaKS1_nu_g1713	CMO334C similar to nucleolar RNA-binding protein	2129.92	2156.93	2099.87	1770.57	1934.42	2294.64	0.0435381	0.806476
CcyaKS1_nu_g1714	CMO337C similar to J-domain protein D3	940.486	1016.34	813.271	1151.42	1074.05	1127.33	-0.167363	0.283612
CcyaKS1_nu_g1715	CMP207C hypothetical protein	1402.66	1392.51	1288.45	1452.43	1636.81	1449.54	-0.0877031	0.547742
CcyaKS1_nu_g1716	CMO340C hypothetical protein, conserved	4792.33	4759.91	3198.43	7408.96	6765.42	4567.33	-0.234942	0.206697
CcyaKS1_nu_g1717	CMO341C similar to protease	4136.52	4317.31	4152.5	3379.61	2784.71	3547.4	0.256181	0.0985108
CcyaKS1_nu_g1718	CMO344C similar to acetohydroxy acid synthase, large subunit	8456.3	8812.34	5961.52	7558.25	8615.93	8059.08	-0.0247605	0.905617
CcyaKS1_nu_g1719	CMO345C probable aldehyde dehydrogenase	5579.52	4422.56	3771.8	3293.96	4307.4	3712.82	0.125007	0.486453
CcyaKS1_nu_g1720	CMO346C similar to fatty acid hydroxylase (FAH1)	6433.57	4859.99	3880.17	6023.84	7979.33	3843.74	-0.0648238	0.749519
CcyaKS1_nu_g1721	CMO347C MYB-related protein	3661.67	4514.02	7719.59	4958.07	6439.85	6531.93	-0.0492364	0.817535
CcyaKS1_nu_g1722	CMO348C 6-4 photolyase	2239.42	2402.82	2261.97	2250.22	2434.52	1812.51	0.0410328	0.826973
CcyaKS1_nu_g1723	CMO349C similar to Machado-Joseph disease protein ataxin-3	1326.59	1188.9	1140.25	1113.49	1008.04	903.118	0.160611	0.309096
CcyaKS1_nu_g1724	CMO350C hypothetical protein	1070.72	1210.47	1005.94	1251.75	1174.75	1171.23	-0.0690047	0.661324
CcyaKS1_nu_g1725	CMH150C hypothetical protein, conserved	1339.27	1542.63	2307.35	1671.45	1731.91	2126.87	-0.0308979	0.886664
CcyaKS1_nu_g1726	CMO352C ATP-dependent RNA helicase	4554.9	4931.6	4841.65	4834.49	4926.1	4854.26	-0.0161736	0.913267
CcyaKS1_nu_g1727	CMO355C guanine nucleotide exchange factor	6509.64	6418.15	6426.51	5727.72	6658.02	5912.6	0.0445188	0.765316
CcyaKS1_nu_g1728	CMO357C similar to ER membrane protein; Hsd1p	2097.65	2117.24	2305.5	2460.68	2716.46	2946.11	-0.218517	0.133764
CcyaKS1_nu_g1729	CMR001C similar to trefoil factor	361.903	440.876	875.331	375.649	401.651	689.098	0.0407842	0.8437
CcyaKS1_nu_g1731	CMH005C hypothetical protein, conserved	6960.28	8091.93	8474.5	7685.5	7341.61	7929.72	0.0178487	0.92136
CcyaKS1_nu_g1732	CMF187C similar to ubiquitin-conjugating enzyme E2 variant	7097.44	3961.84	890.152	18532.8	15851.2	3310.65	-0.13173	0.32714
CcyaKS1_nu_g1733	CMF182C aminopeptidase N	15889.1	14883.7	9381.33	21612.6	18948.1	12883.5	-0.139925	0.456276
CcyaKS1_nu_g1734	CMF181C small GTP-binding protein of Rab family	3299.77	3725.45	4581.36	3231.56	3914.7	4282.76	0.00891001	0.96728
CcyaKS1_nu_g1735	CMF180C hypothetical protein	6310.24	6453.53	8197.55	5832.95	6755.35	8023.01	0.00979782	0.963049
CcyaKS1_nu_g1736	CMF179C hypothetical protein, conserved	3911.77	4316.44	3936.68	4392.76	4377.89	4297.65	-0.0610229	0.648157
CcyaKS1_nu_g1737	CMF178C glutamyl-tRNA amidotransferase subunit B	7740.56	8706.22	8384.66	5173.43	4541.23	7537.74	0.260924	0.151367
CcyaKS1_nu_g1738	CMF198C hypothetical protein	8209.66	16354.7	50933.2	8813.67	17395.2	27043.4	0.0603407	0.720914
CcyaKS1_nu_g1739	CMF177C similar to polymyositis-scleroderma overlap syndrome associated autoantigen	4235.64	3721.13	2456.49	6093.58	6465.58	4535.97	-0.351281	0.071636
CcyaKS1_nu_g1740	CMF176C similar to lysophospholipase II	4680.53	4692.61	4051.53	3286.62	2756.74	3302.81	0.392579	0.0117675
CcyaKS1_nu_g1741	CMF174C similar to tight junction plaque protein Symplekin	3758.48	4272.44	7098.06	4980.1	4997.71	5087.88	0.00194632	0.992719
CcyaKS1_nu_g1742	CMF173C DNA replication licensing factor MCM5	2541.39	5223.22	13432.9	4943.39	6754.23	7311.18	0.0233969	0.908439
CcyaKS1_nu_g1743	CMF161C similar to cleavage and polyadenylation specific factor 4, 30kD subunit	2320.09	3032.64	3490.21	2235.54	2343.9	2289.94	0.189774	0.277568
CcyaKS1_nu_g1744	CMF162C similar to general negative regulator of transcription cdc39	11576.3	11480	14526.8	13240.7	14745.9	12697.7	-0.054478	0.758115
CcyaKS1_nu_g1745	CMF163C similar to heterogeneous nuclear ribonucleoprotein H3, isoform a	6963.74	7464.69	6625.66	10961.1	14292.7	9452.95	-0.49359	0.00879791
CcyaKS1_nu_g1746	CMF168C similar to autoantigen	3681.26	3886.78	3971.87	4036.69	3850.93	3839.82	-0.0128749	0.931457
CcyaKS1_nu_g1747	CMF170C vesicle coat complex COPII, subunit Sec23	5594.51	6257.68	6292.2	5341.06	5504.53	5538.65	0.0904998	0.501422
CcyaKS1_nu_g1748	CMP086C hypothetical protein, conserved	3408.11	3717.68	2852.01	2770.26	2714.22	2289.94	0.21034	0.205497
CcyaKS1_nu_g1749	CMP054C probable tRNA splicing endonuclease positive effector Sen1p	4972.13	7287.83	6866.49	8849.15	9563.55	8062.21	-0.262166	0.133764
CcyaKS1_nu_g1750	CMF158C dihydroneopterin aldolase	608.549	612.567	674.329	570.203	599.68	610.702	0.0474317	0.764396
CcyaKS1_nu_g1751	CMF157C probable U3 snoRNP component Utp7p	2306.26	2086.18	1858.11	3657.37	3245.66	2315.02	-0.300576	0.102109
CcyaKS1_nu_g1752	CMF156C cystathionine gamma-synthase	14645.5	12971.8	8728.3	14437.4	16538.2	13225.4	-0.110411	0.554641
CcyaKS1_nu_g1753	CMF155C hypothetical protein, conserved	3829.94	3656.42	4249.76	3314.76	3396.7	4073.44	0.0604207	0.721483
CcyaKS1_nu_g1754	CMF152C 3-hydroxyanthranilate 3,4-dioxygenase	1433.78	1319.18	1941.48	770.875	1006.93	1999.09	0.0736504	0.708331
CcyaKS1_nu_g1755	CMF150C B regulatory subunit of protein phosphatase 2A	3879.5	2914.44	2085.97	5107.35	4688.92	2848.9	-0.16301	0.378283
CcyaKS1_nu_g1756	CMF148C hypothetical protein	864.417	970.617	1175.44	791.676	589.611	1000.33	0.128401	0.488544
CcyaKS1_nu_g1757	CMF147C hypothetical protein	1422.25	1102.62	1633.03	1058.42	2376.34	1545.18	-0.0712317	0.721375
CcyaKS1_nu_g1758	CMF146C similar to phosphate/phosphoenolpyruvate translocator precursor	6012.88	4231.03	3770.87	4517.57	3812.89	3536.43	0.0933187	0.621128
CcyaKS1_nu_g1759	CMF144C hypothetical protein, conserved	14048.5	13325.5	9660.14	10055.6	9938.36	6308.5	0.205263	0.267664
CcyaKS1_nu_g1760	CMF141C similar to prefoldin subunit3	1070.72	1183.72	1148.58	1112.26	855.887	1255.11	0.0325101	0.870576
CcyaKS1_nu_g1761	CMF139C serine/threonine protein kinase SNF1	2605.93	2709.96	3031.7	3973.06	3059.93	2888.1	-0.121383	0.481989
CcyaKS1_nu_g1762	CMF138C hypothetical protein, conserved	1756.5	1140.58	1130.06	6056.87	2365.16	1128.9	-0.259837	0.142104
CcyaKS1_nu_g1763	CMF136C similar to UDP-N-acetylglucosamine pyrophosphorylase	3172.99	3451.08	3638.41	3450.58	3002.88	3178.16	0.0487065	0.758115
CcyaKS1_nu_g1765	CMC155C hypothetical protein	365.36	404.64	356.616	325.481	332.285	351.213	0.0833789	0.605091
CcyaKS1_nu_g1766	CMF133C ethanolaminephosphotransferase	1976.63	2335.52	2415.73	2294.27	2416.62	2987.66	-0.0931694	0.591646
CcyaKS1_nu_g1767	CMF131C hypothetical protein	3187.97	2910.99	2855.71	4034.25	4441.66	3303.59	-0.246544	0.131648
CcyaKS1_nu_g1768	CMF130C hypothetical protein	1158.32	798.063	4397.96	479.656	830.154	2587.84	0.0706304	0.640603
CcyaKS1_nu_g1769	CMF129C mitochondrial chaperonin hsp10, precursor	3402.34	4444.13	2862.19	2487.6	1720.72	2726.6	0.290342	0.123971
CcyaKS1_nu_g1770	CMF128C probable kynureninase	7054.79	6997.07	7568.61	11609.6	11104.2	8506.72	-0.361845	0.0316316
CcyaKS1_nu_g1771	CMI312C hypothetical protein	1142.18	2233.71	5415.94	2214.74	3056.58	3437.65	0.00213761	0.991483
CcyaKS1_nu_g1772	CMF125C probable RNA helicase RH2	1764.56	1664.29	1255.1	1661.66	1683.8	1498.93	-0.0206671	0.92136
CcyaKS1_nu_g1773	CMD091C hypothetical protein	512.887	573.743	519.641	904.249	853.649	873.328	-0.616543	5.64446e-06
CcyaKS1_nu_g1774	CMF124C hypothetical protein, conserved	4077.74	4039.49	4374.8	6047.09	6182.52	5563.74	-0.432735	0.000494636
CcyaKS1_nu_g1775	CMF123C similar to maleylacetoacetate isomerase	1335.81	1696.21	2302.72	2931.77	2651.57	2697.6	-0.340373	0.071636
CcyaKS1_nu_g1776	CMF122C similar to nitrogen fixation associated protein HesB	3231.77	2829.89	3305.88	2754.35	2807.08	2812.05	0.096031	0.500589
CcyaKS1_nu_g1777	CMF121C alpha-xylosidase	3765.4	4158.56	4174.73	3464.04	3712.2	4858.96	0.00309745	0.986819
CcyaKS1_nu_g1778	CMR339C threonine synthase	224.748	294.205	609.49	345.058	336.761	533.875	-0.0221351	0.921032
CcyaKS1_nu_g1779	CMS225C similar to glycosyl transferase	1017.71	1321.77	1487.6	976.442	1179.22	1582.81	0.0111514	0.959628
CcyaKS1_nu_g1780	CMS226C hypothetical protein	3042.75	3046.44	3060.42	3170.38	2877.57	3630.5	-0.0410671	0.811643
CcyaKS1_nu_g1781	CMS227C ubiquinone/menaquinone biosynthesis methyltransferase	3101.53	3311.32	3837.56	2750.68	2014.97	2198.21	0.360634	0.0401608
CcyaKS1_nu_g1782	CMS228C similar to monoglyceride lipase	3906.01	4185.3	2929.81	5068.2	3799.47	3240.88	-0.0482656	0.817898
CcyaKS1_nu_g1783	CMS229C similar to quinone oxidoreductase	1865.99	2220.77	1887.75	2370.13	2133.56	3356.12	-0.18054	0.314061
CcyaKS1_nu_g1784	CMS231C similar to carotenoid biosynthesis protein, crtK gene product	7477.78	7635.52	5524.31	7438.33	6859.4	8508.28	-0.0620555	0.741178
CcyaKS1_nu_g1785	CMS232C K efflux antiporter KEA1	4394.7	4168.91	3205.84	5432.83	5919.6	5471.23	-0.345664	0.0406868
CcyaKS1_nu_g1786	CMD025C DNA replication licensing factor MCM2	681.16	710.061	604.859	412.357	429.622	475.078	0.461982	0.0032866
CcyaKS1_nu_g1787	CMS236C probable excision repair protein ERCC5	4023.57	4260.36	4323.86	3702.65	3609.27	3192.27	0.181253	0.192578
CcyaKS1_nu_g1788	CMB130C snRNP core Sm-like protein SmX5	255.867	413.267	649.32	314.468	439.691	607.567	-0.0100525	0.964341
CcyaKS1_nu_g1789	CMS239C hypothetical protein	3297.46	2968.8	3642.12	3234	3190.84	3278.51	0.015198	0.931457
CcyaKS1_nu_g1790	CMP252C hypothetical protein	3650.14	3544.26	2970.57	5453.63	4338.73	3730.85	-0.215033	0.218392
CcyaKS1_nu_g1791	CMS243C DNA gyrase subunit A precursor	7865.04	7217.94	5544.69	9404.67	9735.85	7758.04	-0.19832	0.257699
CcyaKS1_nu_g1792	CMS245C phosphoribosylformimino-5-aminoimidazole carboxamide ribotide isomerase	1787.61	1965.39	1722.87	1880.69	1456.69	2085.33	0.00575743	0.977699
CcyaKS1_nu_g1793	CMS246C hypothetical protein, conserved	10441	8560.41	2422.21	18844.8	25678.8	6537.42	-0.217415	0.191823
CcyaKS1_nu_g1794	CMS247C hypothetical protein	3352.78	4014.47	4163.61	2897.51	3584.65	3885.29	0.0692353	0.703693
CcyaKS1_nu_g1795	CMS248C DEAD/H box protein	5901.09	6300.82	5873.52	5786.46	5519.07	5382.65	0.0702691	0.58998
CcyaKS1_nu_g1796	CMS249C hypothetical protein	6045.16	6117.05	5327.02	6042.19	5344.54	4523.43	0.0649047	0.714365
CcyaKS1_nu_g1797	CMS251C hypothetical protein, conserved	4928.33	6134.3	6182.9	8184.73	8559.99	6760.06	-0.27882	0.0988179
CcyaKS1_nu_g1798	CMS253C similar to cytidine/deoxycytidylate deaminase family protein	2323.55	2310.5	1547.81	2647.89	2368.51	2306.4	-0.104075	0.566337
CcyaKS1_nu_g1799	CMS254C similar to triacylglycerol lipase	106.035	116.474	145.425	155.399	102.93	140.328	-0.0376684	0.859882
CcyaKS1_nu_g1800	CMS255C 26S proteasome non-ATPase regulatory subunit 10	742.246	1081.05	1507.98	1261.54	1140.06	1147.71	-0.0281909	0.896919
CcyaKS1_nu_g1801	CMN059C similar to COP9 signalosome subunit Csn5	3035.83	3433.83	3705.11	4046.48	4257.06	3924.49	-0.169948	0.252228
CcyaKS1_nu_g1802	CMI014C hypothetical protein, conserved	1833.72	2010.26	1801.61	2931.77	2879.81	2287.59	-0.37077	0.0222896
CcyaKS1_nu_g1803	CMS261C hypothetical protein	7873.11	6285.29	9663.84	7260.91	7577.67	8077.11	0.0226039	0.916589
CcyaKS1_nu_g1804	CMS262C 60S ribosomal protein L23	9166.28	7085.08	7167.53	10503.5	8583.48	9331.44	-0.14591	0.388489
CcyaKS1_nu_g1806	CMS263C similar to ketohexokinase (fructokinase)	3727.37	3992.04	4368.32	4497.99	2800.37	3674.41	0.0548297	0.780306
CcyaKS1_nu_g1807	CMS264C unknown dehydrogenase	6578.79	5089.49	4455.39	6441.09	4723.6	3498.02	0.0427419	0.842073
CcyaKS1_nu_g1808	CMS267C phosphatidylinositol 4-kinase	6395.53	5494.13	5154.73	5841.52	5804.37	5754.24	-0.0149659	0.932133
CcyaKS1_nu_g1809	CMS269C hypothetical protein, conserved	3758.48	3755.64	2756.6	8508.99	5974.42	3342.79	-0.271164	0.149426
CcyaKS1_nu_g1810	CMS270C chaperonin containing TCP1, subunit 4 (delta)	13655.5	12486.9	9084.92	19495.8	18841.8	18586	-0.475039	0.0101972
CcyaKS1_nu_g1812	CMD117C similar to enhancer of polycomb	2212.91	1903.27	2201.76	3025.99	3246.78	2727.39	-0.388346	0.0111051
CcyaKS1_nu_g1813	CML240C hypothetical protein	13776.5	14998.4	20256.7	12832	18497.2	16694.4	0.0108312	0.959985
CcyaKS1_nu_g1814	CMS276C exportin 1 (Xpo1)	4754.29	4715.04	5132.5	4298.55	4155.25	4217.69	0.145222	0.241467
CcyaKS1_nu_g1815	CMS278C hypothetical protein, conserved	4151.51	4287.11	5921.69	3335.56	3243.42	4438.76	0.169533	0.348605
CcyaKS1_nu_g1816	CMS279C transmembrane protein FT27/PFT27-like	3748.11	4088.67	4077.47	3828.68	3252.37	4430.14	0.0224141	0.909397
CcyaKS1_nu_g1817	CMQ026C ubiquitin carboxy-terminal hydrolase (UCH) L3	2192.16	2099.98	2141.55	1884.36	1738.62	1460.51	0.219539	0.156785
CcyaKS1_nu_g1818	CMS282C DNA repair protein REV1, deoxycytidyl transferase	3034.68	2948.95	3568.02	3765.05	3449.28	3389.05	-0.0806229	0.610105
CcyaKS1_nu_g1819	CMS283C hypothetical protein	1207.88	1139.72	920.719	1042.52	976.718	1039.53	0.0446591	0.808557
CcyaKS1_nu_g1820	CMS284C 60S ribosomal protein L12	10041.1	8485.35	6421.88	7914.32	5973.31	7434.26	0.0896914	0.631314
CcyaKS1_nu_g1821	CMS285C hypothetical protein, conserved	4516.87	4885.87	4507.26	4836.93	4728.07	4934.22	-0.0342289	0.811643
CcyaKS1_nu_g1822	CMD117C similar to enhancer of polycomb	833.298	762.69	530.756	1095.13	1000.21	812.179	-0.201392	0.271325
CcyaKS1_nu_g1823	CMQ172C triose-phosphate isomerase	1989.31	1783.35	1600.61	1681.24	1692.75	1273.15	0.0972077	0.580168
CcyaKS1_nu_g1824	CMS286C cytochrome-b5 reductase	3546.41	3967.88	3084.5	4159.05	3236.71	3352.98	-0.00860134	0.96728
CcyaKS1_nu_g1825	CMS287C hypothetical protein, conserved	1217.1	1725.54	1190.27	1670.23	1716.25	1393.09	-0.0860591	0.643233
CcyaKS1_nu_g1826	CMS289C glutamine--tRNA ligase, chloroplast or mitochondrial?	9308.04	9348.99	10224.2	7455.46	7313.64	9412.97	0.141691	0.382447
CcyaKS1_nu_g1827	CMS290C hypothetical protein, conserved	1041.91	1056.89	810.492	1631.07	1787.85	1176.72	-0.376276	0.047045
CcyaKS1_nu_g1828	CMS291C similar to FKBP-type peptidyl-prolyl cis-trans isomerase Mip	17631.8	15888.8	11046.8	26017.6	29100.1	20436.2	-0.43354	0.0297517
CcyaKS1_nu_g1829	CMS293C hypothetical protein	7709.45	7185.16	6075.45	7226.65	6578.58	7067.37	0.00317895	0.985556
CcyaKS1_nu_g1830	CMS294C hypothetical protein	1946.67	2091.36	1482.97	1793.81	1653.6	1891.69	0.0204355	0.921951
CcyaKS1_nu_g1831	CMS295C MAP kinase	5955.26	3905.76	2710.29	3616.99	2388.65	2238.2	0.188711	0.304897
CcyaKS1_nu_g1832	CMS296C probable C-4 sterol methyl oxidase	2608.23	2537.41	1608.94	2579.37	2603.46	1590.65	-0.00111179	0.994915
CcyaKS1_nu_g1833	CMS297C similar to cleavage and polyadenylation specificity factor subunit	4210.29	3986	3764.39	3590.07	3664.09	3587.39	0.0883281	0.499908
CcyaKS1_nu_g1834	CME044C unknown WD repeat protein	5050.5	4568.37	3545.79	4319.35	4977.57	3489.39	0.015951	0.940743
CcyaKS1_nu_g1835	CMS299C biotin carboxylase, chloroplast precursor	6229.56	5416.48	4177.51	15246.2	10018.9	7151.25	-0.522353	0.0199528
CcyaKS1_nu_g1836	CMS301C hypothetical protein, conserved	15051.2	26281.7	38917.5	26490	23241	18856.5	0.0569152	0.778476
CcyaKS1_nu_g1837	CMS302C 5'->3' exoribonuclease	7353.31	7333.55	7319.44	9289.65	11237.3	7072.07	-0.153407	0.388489
CcyaKS1_nu_g1838	CMQ095C hypothetical protein, conserved	9966.15	9241.14	10085.3	8249.59	9427.06	8291.91	0.10491	0.459959
CcyaKS1_nu_g1839	CMS304C probable ubiquitin conjugating enzyme E2	2769.59	2568.47	3212.33	1775.46	2146.99	2229.57	0.311869	0.0614711
CcyaKS1_nu_g1840	CMT526C probable ammonium transporter	2066.53	2345.01	2414.8	1639.64	1815.82	2177.05	0.148219	0.373096
CcyaKS1_nu_g1841	CMS306C hypothetical protein	108.34	245.027	200.076	29.3667	32.4454	72.124	1.60446	0.000684747
CcyaKS1_nu_g1842	CMS307C hypothetical protein, conserved	17229.6	15318.5	11855.4	8914.01	7438.94	9333.79	0.560601	0.00341458
CcyaKS1_nu_g1843	CMS308C unknown suger epimerase	21541.3	17753.2	6322.76	33429.1	42811.1	21820.7	-0.296951	0.115484
CcyaKS1_nu_g1844	CMS309C similar to microsomal glutathione S-transferase	8863.15	7733.88	2349.96	6514.5	15861.3	7076.78	-0.104265	0.538032
CcyaKS1_nu_g1845	CMS311C similar to bacterioferritin comigratory protein	4709.34	3719.41	2768.64	30926.8	18232.1	13847	-2.41993	4.53653e-10
CcyaKS1_nu_g1847	CMN304C gamma-tubulin	2406.54	2102.57	2112.84	7760.14	6675.92	5745.62	-1.57316	2.88852e-17
CcyaKS1_nu_g1848	CMS315C similar to electron-transfer-flavoprotein, beta polypeptide, mitochondrial precursor	7397.1	5862.53	6484.86	9349.61	9901.43	9721.06	-0.435284	0.00353797
CcyaKS1_nu_g1850	CMS316C similar to rotamase/parvulin-type peptidyl-prolyl cis-trans isomerase	5123.11	4375.97	4331.27	6324.85	7246.51	5555.12	-0.310761	0.0598738
CcyaKS1_nu_g1851	CMP192C hypothetical protein	1119.13	982.696	3728.26	1703.27	1917.63	2913.18	-0.0254842	0.898062
CcyaKS1_nu_g1852	CMS319C cytochrome P450, family 51	8510.47	6262.85	4862.95	9804.79	11908.6	6041.17	-0.156403	0.401427
CcyaKS1_nu_g1853	CMB081C hypothetical protein, conserved	5189.96	4866.89	4230.3	5463.42	6220.56	5206.26	-0.136276	0.392639
CcyaKS1_nu_g1854	CMS321C probable non-canonical ubiquitin conjugating enzyme	3457.67	3299.24	3727.34	2977.05	3234.47	3113.09	0.104705	0.447777
CcyaKS1_nu_g1855	CML142C similar to vacuolar protein sorting 13	2989.73	2600.39	2588.02	3335.56	3130.42	2232.71	-0.0356098	0.86125
CcyaKS1_nu_g1856	CMS324C hypothetical protein, conserved	961.232	836.025	733.611	866.317	818.966	703.993	0.0367534	0.848071
CcyaKS1_nu_g1857	CMS326C arogenate/prephenate dehydrogenase	2788.03	2635.77	2459.26	2744.56	2642.62	2122.96	0.0328056	0.859747
CcyaKS1_nu_g1858	CMS327C pyruvate dehydrogenase E1 beta subunit, mitochondrial precursor	4526.09	4798.73	4105.26	6553.66	7928.98	5455.56	-0.365277	0.039507
CcyaKS1_nu_g1859	CMS328C hypothetical protein, conserved	9354.14	7339.59	2475.94	47341.5	37182.4	10397.6	-1.48617	0.00348461
CcyaKS1_nu_g1860	CMS329C similar to 3-beta hydroxysterioid dehydrogenase/isomerase family	1074.18	1379.57	1481.12	1141.63	1049.44	971.323	0.165116	0.330908
CcyaKS1_nu_g1861	CMS330C probable metal-transporting ATPase	4761.21	4191.34	3912.59	5106.13	5516.83	4626.13	-0.141574	0.368006
CcyaKS1_nu_g1862	CMS331C similar to inner centromere protein	4371.64	3806.55	3945.94	3604.76	3675.28	3547.4	0.100347	0.463935
CcyaKS1_nu_g1863	CMS332C V-type ATPase V0 subunit c	1553.65	1546.09	1566.33	1303.15	1473.47	1472.27	0.0783258	0.578078
CcyaKS1_nu_g1864	CMB143C probable molybdenum cofactor biosynthesis protein Cnx1	5501.15	5320.71	5461.33	3814	3746.88	3533.29	0.49222	6.36427e-06
CcyaKS1_nu_g1865	CML307C replication factor C subunit 4	1883.28	1941.23	1812.72	1799.93	1330.26	1682.37	0.117769	0.480596
CcyaKS1_nu_g1866	CMS335C hypothetical protein	4407.37	3806.55	3933.9	3278.05	3334.04	2801.08	0.253451	0.0976575
CcyaKS1_nu_g1867	CMS337C probable tRNA-specific adenosine-34 deaminase subunit TAD2	1617.04	1293.29	999.452	1353.31	1206.07	1118.71	0.0329429	0.875406
CcyaKS1_nu_g1868	CMS338C hypothetical protein	5792.75	5290.51	6107.87	6047.09	6688.22	5652.33	-0.0503206	0.756979
CcyaKS1_nu_g1869	CMS339C probable pyridoxal kinase	1195.2	1213.92	1312.53	1222.39	1059.51	1019.93	0.0960759	0.533036
CcyaKS1_nu_g1870	CMS341C puromycin-sensitive aminopeptidase	6510.79	6865.07	5453.92	13092.6	8615.93	7947.75	-0.340302	0.0750688
CcyaKS1_nu_g1871	CMS342C V-type ATPase V1 subunit A	6824.28	7959.06	8970.99	11798.1	9694.46	12155.3	-0.324498	0.0568834
CcyaKS1_nu_g1873	CMS343C molecular chaperone of Hsp110 family	17359.8	14663.7	6851.67	12579.9	13434.6	10962.9	0.0181393	0.934016
CcyaKS1_nu_g1874	CMS344C probable O-sialoglycoprotein endopeptidase	6431.26	5106.74	3367.94	3954.71	3771.5	3493.31	0.158247	0.393918
CcyaKS1_nu_g1875	CMS345C Sps1-like serine/threonine kinase	1283.95	1826.49	2026.69	1446.31	1546.19	2444.38	-0.0247067	0.913033
CcyaKS1_nu_g1876	CMS346C small GTP-binding protein of Rab family	1132.96	1376.12	1585.79	824.714	741.768	1180.64	0.271957	0.142543
CcyaKS1_nu_g1877	CMS347C probable mitotic spindle assembly checkpoint protein MAD2	1029.23	1250.16	1721.02	889.565	1089.72	1163.39	0.137365	0.458559
CcyaKS1_nu_g1878	CMS348C hypothetical protein	5918.37	5516.56	4630.46	5106.13	5341.18	4072.66	0.0654895	0.721375
CcyaKS1_nu_g1879	CMS349C hypothetical protein	8343.35	7009.15	2893.69	8408.65	9984.23	4049.92	-0.0549944	0.774837
CcyaKS1_nu_g1880	CMS351C eukaryotic translation initiation factor eIF-5A	12649.3	11094.4	8738.49	12564	14101.4	13876.8	-0.1659	0.330569
CcyaKS1_nu_g1881	CMS352C diaminohydroxyphosphoribosylaminopyrimidine deaminase / 5-amino-6-(5-phosphoribosylamino)uracil reductase	2633.59	2500.31	2239.74	2362.79	2424.45	2568.24	0.00154353	0.992719
CcyaKS1_nu_g1882	CMS353C hypothetical protein, conserved	1169.84	1132.82	904.972	862.646	826.798	920.365	0.167829	0.304061
CcyaKS1_nu_g1883	CMS354C eukaryotic translation initiation factor eIF-3 subunit H	3491.09	3540.81	2623.22	3060.25	3717.79	3711.25	-0.0516808	0.785952
CcyaKS1_nu_g1884	CMP003C hypothetical protein, conserved	1051.13	936.969	966.106	1519.72	1040.49	885.087	-0.081748	0.674363
CcyaKS1_nu_g1885	CMK191C hypothetical protein	1358.86	1163.02	1023.54	2787.39	1940.01	1258.25	-0.299029	0.121401
CcyaKS1_nu_g1886	CMS357C hypothetical protein, conserved	964.689	1156.11	1264.37	1298.25	1218.38	1157.12	-0.055625	0.753398
CcyaKS1_nu_g1887	CMS358C chromatin-specific transcription elongation factor	8135.89	9561.23	10479	10541.4	8765.85	7794.1	0.0238094	0.908236
CcyaKS1_nu_g1888	CMS359C similar to putative mitochondrial carrier protein	3628.25	2665.96	2382.38	2153.56	1787.85	2199.78	0.259404	0.14851
CcyaKS1_nu_g1889	CMK108C probable dolichyl-diphosphooligosaccharide--protein glycosyltransferase	3755.03	3860.9	4920.38	3933.91	3720.03	3807.68	0.0624228	0.721375
CcyaKS1_nu_g1890	CMS361C mitochondrial division protein FtsZ1-1	28.8139	57.8057	36.1248	9.78889	1.11881	18.031	0.416251	0.0617331
CcyaKS1_nu_g1891	CMS362C 9-cis-epoxycarotenoid dioxygenase, neoxanthin cleavage enzyme-like protein	9472.86	10210	4498.93	18603.8	17273.2	7512.66	-0.211861	0.236003
CcyaKS1_nu_g1892	CMT180C manganese transport protein	5851.53	5132.62	4555.43	6131.51	7577.67	5372.46	-0.141425	0.424459
CcyaKS1_nu_g1893	CMS366C hypothetical protein	3099.22	2992.09	2681.57	2663.8	2164.89	2189.59	0.198891	0.208319
CcyaKS1_nu_g1894	CML163C hypothetical protein	704.212	651.392	830.87	819.819	714.917	686.746	-0.00971509	0.960878
CcyaKS1_nu_g1895	CMS368C DNA repair protein RAD52	1026.93	942.146	2412.95	583.662	726.105	1545.96	0.113287	0.510534
CcyaKS1_nu_g1896	CMS369C similar to translin-associated factor X	2088.43	1915.35	2256.41	1585.8	1899.73	2112.76	0.076545	0.660768
CcyaKS1_nu_g1897	CMS370C similar to rRNA methylase	832.145	1081.05	1111.53	977.665	1118.81	1186.91	-0.0518692	0.782077
CcyaKS1_nu_g1898	CMG097C hypothetical protein	12756.5	11672.4	14191.5	17096.3	18988.4	14150.4	-0.222214	0.180543
CcyaKS1_nu_g1899	CMS372C mitochondrial acyl carrier protein precursor, NADH-ubiquinone oxidoreductase (Complex I) 9.6 kD subunit	2774.2	2653.02	2189.72	2239.21	2050.77	2480.44	0.0834673	0.622814
CcyaKS1_nu_g1900	CMS312C hypothetical protein	902.451	1011.17	1064.29	982.56	801.065	1093.62	0.0212395	0.917438
CcyaKS1_nu_g1901	CMS010C hypothetical protein	859.807	934.381	830.87	862.646	766.382	867.056	0.0371161	0.828031
CcyaKS1_nu_g1902	CMS375C phospholipid-transporting ATPase IIA	9041.8	9723.43	10455.8	7367.36	9323.01	7022.69	0.166118	0.313699
CcyaKS1_nu_g1903	CMS377C casein kinase I	7739.41	7308.53	7789.06	6076.45	6894.08	5202.34	0.203481	0.199818
CcyaKS1_nu_g1904	CMS383C similar to methyl transferase	908.214	1017.21	918.866	1237.07	822.323	1487.17	-0.120825	0.515029
CcyaKS1_nu_g1905	CMS384C MAP kinase kinase kinase (MAP3K), cdc15-like epsilon-type	1236.69	1829.07	2071.15	780.664	561.641	1048.93	0.624168	0.00891196
CcyaKS1_nu_g1906	CMS385C proline iminopeptidase	1318.52	1848.92	1908.13	814.925	722.749	1576.54	0.230415	0.213668
CcyaKS1_nu_g1907	CMS387C similar to PRIP-interacting protein with methyltransferase domain	1658.53	1768.68	1598.75	1748.54	1912.04	1973.22	-0.0982958	0.488544
CcyaKS1_nu_g1908	CMS388C hypothetical protein, conserved	2823.76	2893.73	2249	4126.02	4560.25	2543.94	-0.201373	0.279862
CcyaKS1_nu_g1909	CMS389C hypothetical protein, conserved	4991.72	4535.59	1276.41	8532.24	8914.65	4451.31	-0.214485	0.213668
CcyaKS1_nu_g1910	CMS390C probable essential nucleolar protein required for biogenesis of the 60S ribosomal subunit; Brx1p	2010.06	2225.09	2162.86	3044.34	3404.53	3443.14	-0.537041	5.07117e-05
CcyaKS1_nu_g1911	CMS391C similar to leucine-rich repeat-containing G protein-coupled receptor	1670.05	2529.64	2554.67	2397.05	2207.4	2304.83	-0.0124731	0.95448
CcyaKS1_nu_g1912	CMS393C chloroplast 3-oxoacyl-[acyl-carrier protein] reductase orecursor	7215	6300.82	3787.54	5896.58	6248.53	6191.69	-0.0274255	0.89923
CcyaKS1_nu_g1913	CMS394C hypothetical protein, conserved	3999.37	7933.18	7584.35	10984.4	8314.97	7004.65	-0.132099	0.480596
CcyaKS1_nu_g1914	CMS395C probable electron transport flavoprotein	3932.52	5281.02	6660.85	4969.08	4205.59	5341.1	0.0464799	0.825329
CcyaKS1_nu_g1915	CMG045C hypothetical protein	8411.35	7655.37	7509.32	6767.79	7804.79	7547.94	0.0492198	0.752366
CcyaKS1_nu_g1916	CMS398C 1-aminocyclopropane-1-carboxylate synthase	2680.84	3415.71	2646.37	3033.33	3228.87	2404.4	0.00536802	0.979081
CcyaKS1_nu_g1917	CMS400C unknown ABC transporter permease subunit	2927.49	3210.37	2684.35	2710.3	2407.67	2947.68	0.0647592	0.700115
CcyaKS1_nu_g1918	CMT120C ABC transporter, LktB-related	2408.84	2137.08	2308.28	2141.32	1861.69	2001.44	0.114832	0.43085
CcyaKS1_nu_g1919	CMS386C anaphase promoting complex subunit 11	3654.75	3893.69	4600.82	3213.2	3082.31	3407.86	0.207749	0.176951
CcyaKS1_nu_g1920	CMO326C hypothetical protein	4070.83	4041.22	4542.46	4302.22	4928.34	4118.13	-0.0389054	0.821343
CcyaKS1_nu_g1921	CMS406C probable proline synthetase associated protein	3570.62	3239.71	2501.87	4461.29	3413.48	2757.96	-0.068466	0.728867
CcyaKS1_nu_g1922	CMS407C hypothetical protein, conserved	527.871	623.783	563.176	340.164	399.414	635.789	0.107593	0.568828
CcyaKS1_nu_g1923	CMR049C similar to nucleolar complex Nop3	1383.07	1183.72	878.11	1722.84	1649.12	1016.01	-0.117396	0.533036
CcyaKS1_nu_g1924	CMS409C similar to survival protein SurE	1868.29	1842.88	1125.43	2833.88	2221.95	1320.18	-0.110212	0.559107
CcyaKS1_nu_g1925	CMS411C hypothetical protein	10091.8	9197.14	6206.98	3692.86	4688.92	3985.64	0.76679	0.000541457
CcyaKS1_nu_g1926	CMS412C actin-like protein	1619.34	1574.56	1799.76	1870.9	1775.55	1539.69	-0.0261658	0.883782
CcyaKS1_nu_g1927	CMS413C hypothetical protein, conserved	2790.34	2500.31	2176.75	2211.07	2104.47	2474.95	0.0664474	0.70014
CcyaKS1_nu_g1928	CMS416C ATP-dependent RNA helicase	4008.59	3599.48	2682.5	3526.45	4328.66	3662.65	-0.0668918	0.725583
CcyaKS1_nu_g1929	CMS417C mitochondrial ribosomal protein L22 precursor	3548.72	3401.04	2702.87	3125.1	3677.52	3264.4	-0.0273204	0.887719
CcyaKS1_nu_g1930	CMS418C hypothetical protein, conserved	8118.6	6298.23	4927.79	11504.4	13449.2	6658.15	-0.261249	0.164054
CcyaKS1_nu_g1931	CMS420C hypothetical protein, conserved	7254.19	6431.1	6776.64	6255.1	6715.07	6322.61	0.0477123	0.741178
CcyaKS1_nu_g1932	CMS421C hypothetical protein	1808.36	1898.1	2736.22	1780.35	1794.57	1894.82	0.101161	0.578078
CcyaKS1_nu_g1933	CMS422C chromosome assembly complex Condensin I, subunit G	3181.05	3134.45	6945.22	2230.64	2680.66	4059.33	0.141255	0.438884
CcyaKS1_nu_g1934	CMS424C glutamate N-acetyltransferase / amino-acid N-acetyltransferase	5627.93	5595.93	5860.55	3575.39	2930.15	4993.8	0.296243	0.109785
CcyaKS1_nu_g1935	CMS425C NADH-dependent hydroxypyruvate reductase	6080.88	4245.7	3015.96	23932.6	11078.4	4641.02	-0.46177	0.0430121
CcyaKS1_nu_g1936	CMS426C hypothetical protein	1474.12	1699.66	1489.45	1134.29	1541.71	1491.09	0.0738323	0.683919
CcyaKS1_nu_g1937	CMS428C eukaryotic translation elongation factor 2 (eEF-2)	38488.4	34598.8	23512.6	48746.2	52313.1	45409.1	-0.331142	0.0755584
CcyaKS1_nu_g1938	CMS429C serine-glyoxylate aminotransferase	4621.75	2802.28	1816.43	152269	76715.4	34807.7	-4.60746	1.65742e-16
CcyaKS1_nu_g1939	CMS430C protein phosphatase 2A B55 regulatory subunit	18920.4	19608.2	19559.3	20163.9	24017.4	20232.4	-0.083967	0.572075
CcyaKS1_nu_g1940	CMS432C hypothetical protein, conserved	1191.74	1215.64	1169.89	1131.84	1336.97	1220.62	-0.0230786	0.890949
CcyaKS1_nu_g1941	CMS434C hypothetical protein	6218.04	4849.64	4989.85	5336.17	7357.27	6710.67	-0.128208	0.465601
CcyaKS1_nu_g1942	CMS435C hypothetical protein	1184.83	1851.51	1899.79	1151.42	1091.95	1387.6	0.193526	0.293192
CcyaKS1_nu_g1943	CMS436C hypothetical protein, conserved	5314.43	5658.92	5507.64	4440.48	4936.17	4929.52	0.137372	0.298702
CcyaKS1_nu_g1944	CMS437C hypothetical protein	556.684	590.998	592.817	669.315	711.561	518.195	-0.0550437	0.765316
CcyaKS1_nu_g1945	CMS438C similar to pre-mRNA splicing factor U2AF large chain	5289.08	5166.27	5179.74	4118.67	4396.91	4236.5	0.242819	0.0353313
CcyaKS1_nu_g1946	CMI243C plastid terminal oxidase	905.909	781.671	677.108	861.422	897.283	835.698	-0.0639977	0.717853
CcyaKS1_nu_g1947	CMS440C ATP-dependent Clp protease proteolytic subunit	14710.1	14126.1	8056.75	24252	24735.7	15850	-0.356112	0.0741886
CcyaKS1_nu_g1948	CMN326C similar to MAP kinase phosphatase-1	2225.59	2148.3	2207.32	2858.36	2747.79	2454.57	-0.210125	0.126474
CcyaKS1_nu_g1949	CMS472C hypothetical protein	1560.56	1765.23	1743.25	1382.68	1772.19	1480.11	0.0630167	0.71726
CcyaKS1_nu_g1950	CMS442C hypothetical protein, conserved	3017.39	2694.43	2692.69	2492.5	2528.5	2507.88	0.0982006	0.465601
CcyaKS1_nu_g1951	CMS444C 4-(cytidine 5'-diphospho)-2-C-methyl-D-erythritol kinase	2948.24	2988.64	2343.48	2344.44	2537.45	2893.58	0.0406476	0.83457
CcyaKS1_nu_g1952	CMS445C hypothetical protein, conserved	1593.98	1383.88	1462.59	1368	1476.82	1472.27	0.0206525	0.900966
CcyaKS1_nu_g1953	CMS446C thimet oligopeptidase	6416.28	6859.89	7862.24	11037	10968.8	6345.35	-0.167099	0.366105
CcyaKS1_nu_g1954	CMS447C hypothetical protein, conserved	3564.86	3690.93	4094.14	2816.75	3351.94	3654.02	0.109039	0.504505
CcyaKS1_nu_g1955	CMS448C hypothetical protein, conserved	2441.11	2278.58	2211.95	2001.83	2193.98	2302.48	0.0499131	0.74625
CcyaKS1_nu_g1956	CMS449C similar to molybdopterin biosynthesis CNX1 protein	1513.31	1596.13	1556.14	1139.18	1222.86	1312.34	0.25978	0.0591582
CcyaKS1_nu_g1957	CMS452C similar to TFIIH subunit TFB4	2725.79	3036.95	2746.41	2088.7	2472.56	3240.09	0.0503868	0.797628
CcyaKS1_nu_g1958	CMS453C similar to mitochondrial carrier protein	6959.13	7818.43	9813.9	4374.41	5100.64	8394.61	0.158487	0.39591
CcyaKS1_nu_g1959	CMS455C hypothetical protein	5745.49	7091.98	12554.8	5315.37	8308.25	13659.7	-0.0208531	0.924
CcyaKS1_nu_g1960	CMS456C hypothetical protein	1838.33	2266.5	2249.93	1716.73	1787.85	2144.12	0.081151	0.637041
CcyaKS1_nu_g1961	CMC123C probable replication protein A (RPA)	2520.64	2418.35	2600.06	2644.22	2409.91	2616.85	-0.0136831	0.931457
CcyaKS1_nu_g1962	CMN167C RIO-like serine/threonine protein kinase	2136.84	2059.43	2022.99	2244.1	1941.13	2258.58	-0.0268679	0.869982
CcyaKS1_nu_g1963	CMP246C hypothetical protein	1362.32	1571.11	1707.13	1771.79	1719.61	1849.35	-0.113797	0.463935
CcyaKS1_nu_g1964	CMS460C similar to endo-beta-N-acetylglucosaminidase	2179.48	2303.6	2615.8	2613.63	2915.61	2946.89	-0.157702	0.298702
CcyaKS1_nu_g1965	CMS462C fusion protein of dihydrofolate reductase and thymidylate synthase	5257.96	5744.33	6976.71	5941.85	7195.04	6780.44	-0.0687591	0.700115
CcyaKS1_nu_g1966	CMS463C similar to serine/threonine protein kinase	3864.52	4525.23	4784.22	3640.24	2929.03	3639.13	0.220267	0.178259
CcyaKS1_nu_g1967	CMS464C TBP-associated factor 172, similar to SWI2/SNF2 family	2821.46	2948.09	3241.04	2886.5	2370.75	2751.69	0.091582	0.560992
CcyaKS1_nu_g1968	CMS467C ATP-binding cassette, sub-family G (WBC), member 2	24614	13200.4	9052.5	41487.8	38631.3	10796.7	-0.172338	0.301445
CcyaKS1_nu_g1969	CMS468C similar to DRAP deaminase involved in riboflavin biosynthesis	3276.72	2980.87	3200.29	3563.16	3608.15	3184.43	-0.0746297	0.608813
CcyaKS1_nu_g1970	CMS469C similar to Raf/ATN-like protein kinase, with ACT domain	4293.27	4097.3	4586	5972.45	5747.31	4381.53	-0.169417	0.310346
CcyaKS1_nu_g1971	CMS471C mitochondrial presequence translocase subunit Tim17	2685.46	2479.6	2179.53	2476.59	2689.61	2458.49	-0.0268771	0.878462
CcyaKS1_nu_g1972	CMA013C hypothetical protein, conserved	3834.55	4299.19	4939.83	3501.97	3780.45	4521.08	0.0671134	0.713744
CcyaKS1_nu_g1973	CMI251C heat shock protein ClpB	4799.24	4870.34	5105.64	3722.22	4018.75	4202.01	0.23551	0.0715305
CcyaKS1_nu_g1974	CMS476C similar to regulator for ribosome biogenesis regulatory protein RRS1 of yeast	1536.36	1650.48	1387.56	1732.63	1658.07	1752.14	-0.0979588	0.504505
CcyaKS1_nu_g1975	CMS480C hypothetical protein, conserved	4656.33	5053.25	5040.8	7265.8	6571.87	6049.79	-0.331622	0.0209574
CcyaKS1_nu_g1976	CMS482C probable N-acetyltransferase MAK3	1368.08	1666.87	1713.61	1155.09	1218.38	1364.08	0.209327	0.193765
CcyaKS1_nu_g1977	CML181C hypothetical protein	3189.12	3202.61	3341.08	3344.13	3989.66	3953.49	-0.130619	0.373096
CcyaKS1_nu_g1978	CME117C ATP-binding cassette, sub-family D (PMP)	3217.94	2913.58	2035.03	2679.71	2616.89	1727.84	0.073229	0.714365
CcyaKS1_nu_g1979	CMQ089C probable protease	1221.71	1517.61	2044.29	1637.19	1989.24	1616.52	-0.0475754	0.82119
CcyaKS1_nu_g1980	CMT224C probable ubiquitin-specific protease	1602.05	1508.99	2195.28	1963.9	2121.26	1781.15	-0.0597322	0.756532
CcyaKS1_nu_g1981	CMS487C hypothetical protein	3496.85	4419.98	5236.24	4468.63	4704.58	4597.91	-0.0277438	0.890984
CcyaKS1_nu_g1982	CMS488C similar to glucose-6-phosphate/phosphate translocator	1801.44	2837.65	3728.26	2297.94	2310.33	2971.2	0.0423417	0.842709
CcyaKS1_nu_g1983	CMS489C hypothetical protein	2204.84	1338.16	1758.07	2200.05	2366.28	2154.31	-0.152083	0.401475
CcyaKS1_nu_g1984	CMS490C probable malic acid transport protein, malate permease	5082.77	4583.9	2299.94	10510.8	7789.13	2850.47	-0.163227	0.336063
CcyaKS1_nu_g1985	CMS362C 9-cis-epoxycarotenoid dioxygenase, neoxanthin cleavage enzyme-like protein	2347.76	2392.46	2752.89	2266.13	2619.13	3121.72	-0.0423834	0.828031
CcyaKS1_nu_g1986	CMS493C hypothetical protein, conserved	5823.86	4939.36	5032.46	5462.2	4652	4191.82	0.0684602	0.696659
CcyaKS1_nu_g1987	CMS494C hypothetical protein	3416.18	3225.9	4094.14	3569.27	4631.86	3962.9	-0.0844569	0.62884
CcyaKS1_nu_g1988	CMS495C probable transcriptional adaptor ADA2	5272.94	4809.95	4760.14	4411.12	3980.71	3552.89	0.204621	0.174655
CcyaKS1_nu_g1989	CMS296C probable C-4 sterol methyl oxidase	2247.48	2548.63	3129.89	2399.5	2339.42	3722.23	-0.0319158	0.882637
CcyaKS1_nu_g1990	CMS497C hypothetical protein	3321.67	3346.69	3195.65	2038.54	2635.91	2810.49	0.242145	0.142575
CcyaKS1_nu_g1991	CMJ165C hypothetical protein, conserved	1958.19	1813.54	1859.04	1695.92	2169.37	2184.89	-0.04979	0.777508
CcyaKS1_nu_g1992	CMS499C hypothetical protein, conserved	973.91	1178.55	1186.56	1078	1041.61	1185.34	0.00702377	0.972593
CcyaKS1_nu_g1993	CMS500C similar to cyclin H	947.401	1201.84	1351.44	933.615	812.253	1214.35	0.0935792	0.621128
CcyaKS1_nu_g1994	CMS501C similar to mitochondrial carrier precursor	5458.5	4847.05	3596.73	6650.33	5504.53	3804.54	-0.0648839	0.749231
CcyaKS1_nu_g1995	CMS502C mitochondrial translation elongation factor Tu (EF-Tu)	16497.7	15195.1	13380.1	19506.8	18191.8	14761.9	-0.108018	0.524519
CcyaKS1_nu_g1996	CMS503C probable ubiquitin-conjugating enzyme E2	3046.21	2636.63	2220.28	1892.93	1769.95	1739.6	0.382761	0.0222713
CcyaKS1_nu_g1997	CMQ328C hypothetical protein, conserved	3121.12	3118.05	2735.29	2585.49	2999.52	2975.9	0.0341952	0.842073
CcyaKS1_nu_g1998	CMT635C hypothetical protein, conserved	1005.03	1136.27	1580.23	1144.08	1284.39	2039.07	-0.0805311	0.685141
CcyaKS1_nu_g1999	CMT634C similar to rRNA methylase SpoU	2782.27	3319.94	3529.11	3341.68	2708.63	3219.71	0.0249565	0.896605
CcyaKS1_nu_g2000	CMT631C sphingosine-1-phosphate lyase	3408.11	4696.93	5125.09	3155.69	3327.33	3676.76	0.191213	0.280371
CcyaKS1_nu_g2001	CMT630C hypothetical protein, conserved	2078.06	2050.81	2486.13	1746.09	1793.45	1945.78	0.164045	0.291391
CcyaKS1_nu_g2002	CMT629C glutaredoxin type 1	4303.64	4108.52	2047.07	2669.92	3515.29	2552.56	0.0732985	0.715179
CcyaKS1_nu_g2003	CMT628C hypothetical protein, conserved	5588.74	4581.31	3249.38	5563.76	5609.69	3531.73	-0.0403487	0.849815
CcyaKS1_nu_g2004	CMT627C 40S ribosomal protein S5	12804.9	11347.2	9617.53	15813.9	11556.1	12698.5	-0.112458	0.524987
CcyaKS1_nu_g2005	CMT626C probable ribonuclease H	8294.94	7274.02	6327.39	5529.5	4739.26	4699.04	0.387072	0.020486
CcyaKS1_nu_g2006	CMT625C ppGpp synthetase/hydrolase Rel	4490.36	4332.84	6083.78	4482.09	4673.25	5838.13	-0.00330143	0.986643
CcyaKS1_nu_g2007	CML030C DnaJ (Hsp40) homolog, subfamily A	3674.35	4332.84	4350.72	4838.16	4832.12	5415.57	-0.185666	0.213915
CcyaKS1_nu_g2008	CMT608C SEC14 protein (PI/PC transfer protein)	4692.05	4952.31	6571.01	5325.16	5971.07	5330.91	-0.0152848	0.940733
CcyaKS1_nu_g2009	CMT620C hypothetical protein	3185.66	3449.36	3055.79	4655.84	4851.14	5152.95	-0.511212	7.01969e-05
CcyaKS1_nu_g2010	CMH038C hypothetical protein	2763.83	5425.97	8736.64	4095.43	5360.2	3774.75	0.078527	0.683919
CcyaKS1_nu_g2011	CMT617C coatomer protein complex, subunit beta 2	5173.82	5120.55	5213.08	6563.45	6434.25	7181.04	-0.315514	0.010661
CcyaKS1_nu_g2012	CMT616C hypothetical protein	3502.62	4260.36	4960.21	4466.18	4176.5	4808.01	-0.0349055	0.856975
CcyaKS1_nu_g2013	CMT615C hypothetical protein	208.613	194.986	242.684	248.393	262.919	275.953	-0.150013	0.373986
CcyaKS1_nu_g2014	CMT213C hypothetical protein	795.264	764.415	753.063	812.478	900.639	949.372	-0.123297	0.404408
CcyaKS1_nu_g2015	CMT613C DnaJ (Hsp40) homolog, subfamily A	2353.52	2474.43	2617.66	2213.51	1692.75	2423.99	0.111665	0.517499
CcyaKS1_nu_g2016	CMI123C probable ribokinase	504.819	519.388	631.721	1949.21	1169.15	791.796	-0.675605	0.00827604
CcyaKS1_nu_g2017	CMT611C malate dehydrogenase, cytoplasmic	2696.98	3066.29	2671.38	3604.76	2637.03	3420.4	-0.092907	0.595995
CcyaKS1_nu_g2018	CMT610C methylenetetrahydrofolate reductase	13357	12751.8	7323.14	12037.9	11955.6	9436.49	3.17994e-05	0.999996
CcyaKS1_nu_g2019	CMJ301C 2-hydroxyhepta-2,4-diene-1,7-dioate isomerase	389.564	284.714	245.463	315.692	315.503	315.151	-0.0161885	0.940733
CcyaKS1_nu_g2020	CMT608C SEC14 protein (PI/PC transfer protein)	3318.21	2877.34	2155.45	3678.17	3693.18	2310.32	-0.0711901	0.721375
CcyaKS1_nu_g2021	CMT606C hypothetical protein	2615.15	3131.86	2854.78	3997.54	4382.36	3897.83	-0.403657	0.00559115
[truncated: 2,858 more rows]

## Sheet: S3
Supplementary Table 3. RNA-seq results of nuclear-encoded protein-coding genes in Cc. yangmingshanensis CcyaKS1 during dialysis cultivation at 40°C in MA2 and Sp media.
Data were normalized to the total mRNA reads of Cc. yangmingshanensis CcyaKS1
Locus	Cz. merolae ortholog	Read counts normalized to be relative to total								log₂FC (Sp/MA2)	FDR
		M1_1	M1_2	M1_3	M1_4	S1_1	S1_2	S1_3	S1_4
CcyaKS1_nu_g1	CME195C hypothetical protein	4794.25	5261.02	5761.05	6100.18	5130.81	5947.87	6741.04	7404.99	0.16223	0.112704
CcyaKS1_nu_g2	CME194C uroporphyrinogen decarboxylase	6301.11	6210.36	6097.04	6199.65	5257.17	5569.5	5828.1	6868.78	-0.0645179	0.411792
CcyaKS1_nu_g3	CME193C hypothetical protein	4323.7	4098.35	4313.58	4342.35	4551.13	4364.75	4602.01	5155.78	0.117563	0.0530515
CcyaKS1_nu_g4	CME192C uridine kinase	5127.43	4802.71	4988.1	4913.24	5499.87	5275.33	4977	4839.1	0.0482272	0.386043
CcyaKS1_nu_g5	CME191C hypothetical protein	207227	236291	261354	212834	116987	112231	101792	99762.9	-1.07063	2.40954e-36
CcyaKS1_nu_g6	CME190C mitochondrial ribosomal protein L19 precursor	5552.55	5842.87	5830.62	5563.55	5763.63	5902.14	5610.17	5262.55	-0.0135855	0.804276
CcyaKS1_nu_g7	CME188C GTP-binding protein of Obg family	3570.81	3729.81	3566.08	3450.47	3293.5	3052.94	2977.37	2972.55	-0.209244	7.04737e-05
CcyaKS1_nu_g8	CME186C long chain acyl-CoA synthetase	14017.1	14117.7	14371.2	15147.6	17419.3	17959	19146.3	20899	0.367528	7.73151e-09
CcyaKS1_nu_g9	CMJ052C hypothetical protein, conserved	2930.42	2638.96	2079.58	2170.75	2785.04	2415.74	2244.07	1888.14	-0.051731	0.660262
CcyaKS1_nu_g10	CME183C hypothetical protein	13637.4	12797.7	10692.3	12798.8	14119.7	13113	12731.1	12329.3	0.0557815	0.480439
CcyaKS1_nu_g11	CME181C similar to serine/threonine protein phosphatase	8958.94	9821.9	10465.8	10609.7	9463.31	10403.1	10748.2	12052.2	0.0822212	0.309832
CcyaKS1_nu_g12	CME180C hypothetical protein, conserved	4440.53	5205.05	5990.98	5181.56	17438.3	16549.5	16230.7	16750.9	1.67204	1.22895e-90
CcyaKS1_nu_g13	CME179C dihydrodipicolinate synthase	22401.7	21709.3	22065.1	21298.8	32840.8	32298.5	33174.1	37007	0.616758	1.60101e-31
CcyaKS1_nu_g14	CMQ336C leucyl--tRNA ligase	4209.03	4297.94	4333.94	4151.77	3202.24	3134.02	3251.25	3319.23	-0.389147	2.31835e-22
CcyaKS1_nu_g15	CME176C hypothetical protein, conserved	2760.59	2927.24	2933.98	2915.52	3354.68	3369.98	3439.73	3469.18	0.233679	2.91089e-08
CcyaKS1_nu_g16	CME175C 60S ribosomal protein L37	6369.26	6492.32	7382.46	6978.68	4541.11	4551.86	4993.69	5203.77	-0.473116	4.60664e-12
CcyaKS1_nu_g17	CME172C p21-activated protein kinase	1375.97	1290.44	1075.85	1350.77	817.359	956.316	976.749	790.522	-0.470956	1.35504e-06
CcyaKS1_nu_g18	CME171C similar to ring finger protein	15597.5	15040.7	14261.8	13904.7	25830.5	25430.7	23788.5	22499.3	0.715648	1.0285e-31
CcyaKS1_nu_g20	CML232C RIM15-like serine/threonine kinase	4950.02	4891.41	4828.59	4807.93	5600.16	5236.87	4985.84	4932.66	0.084539	0.110169
CcyaKS1_nu_g21	CMG011C hypothetical protein	1840.03	1830.06	1885.28	1856.47	1716.95	1716.17	1650.17	1728.59	-0.116674	0.0116279
CcyaKS1_nu_g22	CME166C probable pre-mRNA splicing factor ATP-dependent RNA helicase PRP43	4196.05	4316.95	4423.88	4550.48	3924.33	4462.46	4144.56	4350.87	-0.0451418	0.430937
CcyaKS1_nu_g23	CME165C probable dimethyladenosine transferase	1065.51	1082.4	1111.48	1176.91	1058.05	1063.38	1047.43	1060.43	-0.0627586	0.282006
CcyaKS1_nu_g24	CME163C hypothetical protein	3407.47	3673.84	3857.1	4060.66	3913.29	4097.61	3852.02	4004.19	0.0709574	0.258026
CcyaKS1_nu_g25	CME162C Rub1-conjugating enzyme E2	1423.56	1317.89	1469.53	1354.11	1729.99	1609.11	1625.63	1647.02	0.235863	4.06748e-05
CcyaKS1_nu_g26	CME159C hypothetical protein, conserved	1960.11	1924.04	2054.97	2057.91	2111.09	2114.29	1935.83	1855.75	0.00298748	0.963578
CcyaKS1_nu_g27	CME158C similar to UGA suppressor tRNA-associated antigenic protein	2312.75	2323.21	2331.57	2532.69	2743.92	2810.74	2890	2822.61	0.236169	2.16526e-06
CcyaKS1_nu_g28	CME157C hypothetical protein	4398.34	4522.87	4486.66	4608.15	3975.47	4471.82	4692.32	4657.96	-0.0152187	0.81768
CcyaKS1_nu_g29	CME156C similar to mitochondrial ribosome small subunit component Rsm22	3497.25	3220.81	3567.78	3672.81	2806.1	3111.15	3279.72	3497.97	-0.120709	0.106333
CcyaKS1_nu_g30	CME154C hypothetical protein	4364.8	4236.69	3840.13	4239.53	1516.38	1428.24	1542.18	1612.23	-1.44311	1.11346e-121
CcyaKS1_nu_g31	CME153C phosphatidylinositol-4-phosphate 5-kinase	4769.37	4945.27	4642.78	4818.79	4779.79	4466.62	4816.01	4612.38	-0.033628	0.468803
CcyaKS1_nu_g32	CME151C GTP-binding protein of Nug1 family	2460.95	2482.67	2769.38	2641.35	2236.45	2126.76	2295.12	2295.99	-0.198999	0.000607359
CcyaKS1_nu_g33	CML302C hypothetical protein	3567.56	3326.41	3243.67	3685.35	3707.7	3846.06	4289.84	4091.76	0.189895	0.00411453
CcyaKS1_nu_g34	CME149C hypothetical protein	4553.03	4504.92	4629.2	4759.44	4338.52	4470.78	4109.22	4242.91	-0.0989472	0.0299052
CcyaKS1_nu_g35	CME148C chloroplast peptide chain release factor RF-2	3855.31	3891.38	4124.37	3863.39	4549.13	4614.23	5245	5230.16	0.301683	1.94253e-06
CcyaKS1_nu_g36	CME147C hypothetical protein, conserved	5389.21	5406.74	5906.14	6013.25	6231.99	6584.03	6791.11	6895.17	0.209975	0.000294038
CcyaKS1_nu_g37	CME146C polo-like protein kinase	6517.46	6479.64	6904.77	6931.87	5710.48	5370.96	6108.86	6230.61	-0.184664	0.00200962
CcyaKS1_nu_g38	CME145C fructose-1,6-biphosphate aldolase	38271.8	37300.2	38662.7	38237.7	46537.3	47528.9	48208.2	49254.7	0.324072	7.07319e-23
CcyaKS1_nu_g39	CME143C Smt3-activating enzyme E1 C subunit	8267.71	8414.24	8067.17	8459.84	7970	8428.06	8433.42	8653.75	0.0103036	0.821182
CcyaKS1_nu_g40	CME142C similar to retinoblastoma binding protein 2	6468.78	6155.45	6337.15	6467.13	6501.76	6496.71	6369	6357.76	0.014648	0.704379
CcyaKS1_nu_g41	CME141C similar to GTP-binding protein	8457.01	8046.76	7873.72	8031.88	7491.62	7135.99	7465.51	7220.26	-0.139442	0.000798679
CcyaKS1_nu_g42	CME139C similar to spindle checkpoint protein Xmad1	3804.47	3542.9	3633.96	3523.19	3519.16	3119.46	3237.51	3088.91	-0.15089	0.00917702
CcyaKS1_nu_g43	CMQ044C aurora kinase	2107.22	2283.08	2349.39	2362.17	1117.22	1171.49	1313.46	1231.97	-0.898576	3.41076e-39
CcyaKS1_nu_g44	CME136C dTDP-glucose 4,6-dehydratase	1165.03	1202.79	1164.09	1176.91	989.857	908.501	966.933	810.914	-0.331685	2.47484e-06
CcyaKS1_nu_g45	CME135C probable purple acid phosphatase	777.768	637.827	588.832	559.197	1691.88	1674.59	1676.67	1182.78	1.23473	3.07555e-20
CcyaKS1_nu_g46	CME134C hypothetical protein	4898.1	4756.24	4490.9	4094.93	5848.88	5554.95	4761.04	4352.07	0.141184	0.125618
CcyaKS1_nu_g47	CME133C hypothetical protein	3768.77	3649.55	3956.37	4086.57	4020.6	4048.75	4288.86	4242.91	0.0940128	0.0797188
CcyaKS1_nu_g48	CME132C porphobilinogen deaminase	12004	12394.3	12590.3	13470.9	10766.1	11985.1	13275	16838.5	0.05014	0.643476
CcyaKS1_nu_g49	CME130C hypothetical protein	7585.13	7311.78	7614.09	7613.94	6756.5	6712.93	6641.9	6943.15	-0.151598	2.75861e-05
CcyaKS1_nu_g50	CME128C 20S core proteasome subunit alpha 6	3909.39	3599.92	3782.44	3809.9	4648.41	4694.27	4984.86	4950.66	0.341694	4.57001e-13
CcyaKS1_nu_g51	CME127C similar to fructose 1,6-bisphosphatase	4259.88	4660.15	4946.53	5081.25	3638.5	3820.07	4235.85	4028.18	-0.249006	0.000499014
CcyaKS1_nu_g52	CME126C similar to epidermal growth factor receptor substrate 15	16301.8	16299.4	17236.5	16775.1	15396.4	16337.4	16173.8	15342.6	-0.0699966	0.100341
CcyaKS1_nu_g53	CMJ306C similar to ribonuclease PH	2428.5	2460.49	2527.57	2393.1	1952.64	2044.65	2041.85	2236.01	-0.234928	2.24716e-05
CcyaKS1_nu_g54	CMT116C hypothetical protein	13104.1	13284.5	12948.4	13134	15451.6	15056.8	14831.9	15629.3	0.21268	1.99794e-10
CcyaKS1_nu_g55	CMT117C probable hydroxyacylglutathione hydrolase, cytoplasmic	4050.02	4138.48	4306.79	4490.29	4157	4507.16	4267.27	4797.11	0.0531367	0.396604
CcyaKS1_nu_g56	CMT118C similar to bacterial peptide chain release factor	2880.66	2548.14	2674.35	2599.56	3848.11	3640.24	3650.78	3831.45	0.469792	1.31931e-18
CcyaKS1_nu_g57	CMT119C inorganic pyrophosphatase fused with fructose-1,6-bisphosphatase	5935.48	6583.13	6244.67	6323.36	4390.67	4474.94	4941.66	5155.78	-0.383232	2.74275e-09
CcyaKS1_nu_g58	CMT120C ABC transporter, LktB-related	8373.72	8136.52	7570.82	7604.75	9178.49	9378.14	8680.8	7985.59	0.140166	0.0298857
CcyaKS1_nu_g59	CMT121C similar to sphingosine kinase	5448.7	5784.79	5403.85	5382.17	10496.3	10964.4	9375.81	8664.55	0.822857	7.86431e-27
CcyaKS1_nu_g60	CMH057C hypothetical protein, conserved	5781.88	5560.92	5966.38	5775.03	5675.38	5963.46	5542.44	5666.8	-0.0131842	0.779258
CcyaKS1_nu_g61	CMK297C probable ribonuclease HI large subunit	816.711	776.163	745.797	721.356	1090.15	1043.63	1010.13	971.658	0.407211	1.37728e-09
CcyaKS1_nu_g62	CMT122C ATP-dependent Hsl protease ATP-binding subunit HslU, heat shock protein HslU	6433.08	6697.18	6677.39	6402.77	9600.71	9258.6	9270.78	8513.4	0.47149	4.02404e-22
CcyaKS1_nu_g63	CMT126C hypothetical protein	2423.09	2627.34	2540.29	2696.52	2527.29	2430.29	2548.38	2682.26	-0.0127517	0.829167
CcyaKS1_nu_g64	CMK157C hypothetical protein, conserved	4012.16	3989.59	4076.85	4274.64	4751.71	5092.38	4967.19	5067.02	0.2728	1.41673e-09
CcyaKS1_nu_g65	CMR220C hypothetical protein, conserved	4932.72	5046.65	5058.52	4604.81	4680.51	4538.34	4148.49	4058.17	-0.159763	0.0109157
CcyaKS1_nu_g66	CMT130C GTP-binding protein of Nug1 family	5196.66	5214.55	5197.67	5730.73	4665.46	4551.86	4953.44	5059.82	-0.140635	0.0141233
CcyaKS1_nu_g67	CMT131C probable RNA helicase with DEAD box	4186.32	4082.51	3931.77	4018.86	5103.73	4779.5	4535.26	4251.3	0.189922	0.0025657
CcyaKS1_nu_g68	CMM196C pyrophosphate--fructose-6-phosphate 1-phosphotransferase	11661.1	11805.1	11111.4	12067.5	10482.3	10291.8	10736.4	10234.8	-0.154679	0.000218848
CcyaKS1_nu_g69	CMT135C hypothetical protein	26294.8	24583.8	23693.3	23799.7	21272.4	19751.1	17025.9	17080.8	-0.358449	4.18405e-06
CcyaKS1_nu_g70	CMT140C hypothetical protein	6302.19	6398.33	6806.35	6603.37	6734.44	6991.5	7317.28	7282.64	0.110571	0.0223867
CcyaKS1_nu_g71	CMT138C hypothetical protein	7924.8	8276.96	7986.56	8583.55	8932.78	8608.93	8742.64	9011.23	0.101745	0.0189056
CcyaKS1_nu_g72	CMT137C hypothetical protein, conserved	16213.1	15481	15671.1	15090	23753.6	22700	22527.1	20947	0.513651	4.97897e-25
CcyaKS1_nu_g73	CMP251C similar to Ras-related GTP-binding protein ragA	15291.4	14741.8	14059	14082.7	11922.4	11358.3	11012.2	11789.4	-0.325892	6.3574e-12
CcyaKS1_nu_g74	CMT124C hypothetical protein	5106.88	5585.21	5163.73	5283.54	5338.41	5746.21	5634.72	5714.79	0.0793347	0.106928
CcyaKS1_nu_g75	CMT147C similar to protein N-methyltransferase	5535.24	5533.46	5991.83	6120.24	5160.89	5402.15	5418.75	5852.74	-0.0779385	0.190889
CcyaKS1_nu_g76	CMT154C 40S ribosomal protein S6	13143.1	14092.4	15603.2	14737.2	7866.7	7298.15	8028	7559.74	-0.89226	7.69391e-46
CcyaKS1_nu_g77	CMB025C protoporphyrinogen IX oxidase (PPO)	1273.2	1267.21	1311.72	1365.81	1058.05	1178.76	1325.24	1387.91	-0.0631781	0.460662
CcyaKS1_nu_g78	CMT156C hypothetical protein, conserved	1725.37	2066.6	2248.42	2439.91	1780.14	1657.96	1975.1	2195.23	-0.122334	0.241251
CcyaKS1_nu_g79	CMT157C small GTP-binding protein of Sar1/Arf family	1886.55	1913.48	1730.86	1815.51	2805.1	2588.29	2383.46	2256.41	0.421532	1.68101e-08
CcyaKS1_nu_g80	CMT158C hypothetical protein	3309.03	3330.64	3381.97	3659.44	3047.8	3111.15	3128.54	3144.09	-0.1318	0.00790328
CcyaKS1_nu_g81	CMT159C 40S ribosomal protein S8	7866.38	7649.7	8706.06	8095.4	5778.68	5385.52	5730.92	5954.7	-0.484547	3.94638e-18
CcyaKS1_nu_g82	CMT160C 60S ribosomal protein L24 homolog	1538.23	1579.78	1741.89	1750.31	1509.36	1642.37	2131.18	2585.09	0.182528	0.129752
CcyaKS1_nu_g83	CMT161C chloroplast signal recognition particle component SRP43	5427.07	5008.63	4827.74	5164.01	4634.37	4909.44	5357.89	5551.64	0.00147737	0.983865
CcyaKS1_nu_g84	CMT162C APS reductase	4216.61	4154.32	4493.45	4349.87	2936.47	2981.21	3378.87	3430.79	-0.414419	2.11338e-10
CcyaKS1_nu_g85	CMT163C hypothetical protein	3144.61	3719.25	3892.74	3762.25	5013.47	5316.91	5314.69	4878.68	0.47222	4.35385e-11
CcyaKS1_nu_g86	CMT165C 3-deoxy-7-phosphoheptulonate synthase	3595.69	3688.62	4039.52	4343.18	4904.15	5133.96	5835.95	6292.98	0.457495	2.74067e-07
CcyaKS1_nu_g87	CMT166C hypothetical protein	3592.44	3400.33	3419.3	3503.13	2950.51	3173.52	3144.25	3501.57	-0.113821	0.0605266
CcyaKS1_nu_g88	CMT167C hypothetical protein, conserved	9797.28	10093.3	10391.1	10377.3	11916.4	12548.5	13090.4	13746	0.322072	2.11719e-09
CcyaKS1_nu_g89	CMT168C probable alpha-1,3-mannosyltransferase ALG2	2283.54	2371.79	2477.51	2601.23	2922.43	2944.83	3047.07	3087.71	0.288218	1.4631e-07
CcyaKS1_nu_g90	CMT169C methionyl aminopeptidase	1380.29	1410.82	1427.96	1766.19	1735.01	2247.34	2062.46	2385.96	0.432158	3.36473e-05
CcyaKS1_nu_g91	CMT170C hypothetical protein	8638.74	8260.07	7610.69	7527.85	9742.11	9085.01	9284.52	8912.86	0.197006	0.000919035
CcyaKS1_nu_g92	CMQ424C nuclear poly(A) polymerase	1656.14	1637.86	1635.83	1527.13	2022.84	2081.03	2082.1	2128.05	0.353659	8.27553e-13
CcyaKS1_nu_g93	CMT172C presumed transcriptional regulator for RuBisCO operon	251703	235313	231293	236199	169874	154464	148605	158441	-0.58282	6.50542e-28
CcyaKS1_nu_g94	CMT173C ATP-dependent RNA helicase	17161.7	18198.1	20387.7	20706.2	30287.4	32784	37061.5	47541.7	0.897592	3.64722e-13
CcyaKS1_nu_g95	CMT174C similar to kynurenine 3-hydroxylase	4176.58	4448.95	4742.05	4624.03	5175.94	5401.11	5592.5	5745.98	0.270615	2.22256e-06
CcyaKS1_nu_g96	CMT175C similar to long chain fatty acid elongation enzyme Elo1p	5874.91	6300.12	6443.21	6164.54	4688.53	4565.37	4615.75	4896.68	-0.390934	5.12988e-17
CcyaKS1_nu_g97	CMT210C hypothetical protein, conserved	2583.19	2654.8	2863.56	2962.32	2289.61	2617.4	2721.16	3019.34	-0.0456262	0.598838
CcyaKS1_nu_g98	CMT209C succinate--CoA ligase (ADP- or GDP-forming), mitochondrial precursor	6252.43	6148.06	5867.11	5683.08	6694.32	6529.98	6305.19	6127.44	0.0925584	0.0740363
CcyaKS1_nu_g99	CMT207C chaperonin containing TCP1, subunit 1 (alpha)	8690.67	9273.83	9784.45	9345.86	9536.52	9745.07	9843.08	10237.2	0.0784635	0.120636
CcyaKS1_nu_g100	CMT205C hypothetical protein, conserved	3883.43	3640.05	3591.54	3653.59	4172.04	4063.31	3782.33	3453.58	0.0582557	0.394378
CcyaKS1_nu_g101	CMT204C 4-alpha-glucanotransferase	4680.67	4913.59	4633.45	4756.94	4886.1	4978.04	5039.83	4999.84	0.0642924	0.102501
CcyaKS1_nu_g102	CMT203C similar to aspartyl protease	1321.88	1277.77	1180.21	1513.76	788.275	1007.25	1224.13	1279.95	-0.227972	0.054908
CcyaKS1_nu_g103	CMT202C hypothetical protein, conserved	1963.35	1990.57	1955.7	2061.26	1903.49	2153.79	2054.61	2110.06	0.0384728	0.502973
CcyaKS1_nu_g104	CMT201C hypothetical protein	4910	4849.17	5263.85	5344.55	6207.92	6113.15	6482.87	6334.97	0.292819	2.58288e-09
CcyaKS1_nu_g105	CMT102C unknown aldo/keto reductase	1180.17	1088.74	1090.27	1038.99	940.715	989.58	990.493	958.462	-0.166883	0.00733605
CcyaKS1_nu_g106	CMT198C NADH dehydrogenase I (Complex I) alpha subcomplex 5 (B13)	3999.18	4086.74	4155.76	4038.92	3821.03	3346.07	3496.66	3967	-0.142607	0.0220979
CcyaKS1_nu_g108	CMT196C small GTP-binding protein Sar1	1714.55	1849.06	1769.04	1814.67	1616.67	1757.75	1610.9	1938.52	-0.0395815	0.588823
CcyaKS1_nu_g109	CMT195C SWI/SNF related, matrix associated, actin dependent regulator of chromatin, subfamily d	5753.75	6210.36	6834.35	7161.74	7048.34	7659.89	8268.5	8341.86	0.243568	0.00247327
CcyaKS1_nu_g110	CMT194C nonsense-mediated mRNA decay protein 3	5179.35	5103.67	5424.21	5274.34	6901.92	6355.35	6360.16	6197.02	0.289008	3.02967e-09
CcyaKS1_nu_g112	CMT192C unknown mitchondrial carrier protein	5509.28	5380.34	5923.11	6659.38	5915.07	6882.36	8033.89	10436.3	0.321438	0.00938954
CcyaKS1_nu_g113	CMT191C hypothetical protein, conserved	3839.08	3760.43	3644.14	3644.39	3860.14	3495.75	3981.6	3643.12	0.00822802	0.888858
CcyaKS1_nu_g114	CMT190C riboflavin kinase / FMN adenylyltransferase	5927.91	5579.93	6525.51	7175.11	9092.24	10680.6	11964.4	13868.3	0.800807	1.74218e-11
CcyaKS1_nu_g115	CMT188C similar to KRR1-interacting protein	10794.6	11099.7	11400.8	12121	9133.36	10026.8	11087.8	12166.1	-0.082068	0.328097
CcyaKS1_nu_g116	CMT185C probable MAP kinase kinase kinase (MAP3K)	3585.95	3799.5	4031.04	3799.03	2951.52	3146.49	2952.83	2765.03	-0.348956	1.58303e-09
CcyaKS1_nu_g117	CMT184C GTP-binding protein	2917.44	3088.81	3258.94	3319.24	3348.66	3169.36	3347.45	3390.01	0.0662015	0.245758
CcyaKS1_nu_g118	CMJ206C hypothetical protein, conserved	9455.45	8890.5	9362.77	8927.93	7384.31	7155.74	6315.99	6203.02	-0.414471	3.98465e-10
CcyaKS1_nu_g119	CMT182C photosystem II protein M	29411.3	28229.1	29098.8	27602.1	21449.9	19889.3	18358	18553.9	-0.529909	1.49972e-19
CcyaKS1_nu_g120	CMO152C signal recognition particle recognition component SRP54	2502.06	2606.22	3055.31	3268.25	1855.35	2069.59	2274.5	2639.07	-0.31136	0.0036083
CcyaKS1_nu_g121	CMT180C manganese transport protein	5869.5	5813.31	6257.4	6381.03	4940.26	5427.1	5570.91	5566.04	-0.167089	0.00425192
CcyaKS1_nu_g122	CMT178C hypothetical protein	5567.69	5217.72	4921.07	4830.49	4438.81	4494.69	4153.39	4096.56	-0.242028	8.22754e-05
CcyaKS1_nu_g123	CMT177C unknown kinase with aarF domain	6707.84	6076.25	6420.3	6230.58	5807.76	5994.65	5881.11	6062.66	-0.0933907	0.0438254
CcyaKS1_nu_g124	CMQ088C hypothetical protein, conserved	2145.08	2522.8	2138.12	2259.36	1836.3	1955.25	1819.99	1967.31	-0.24041	0.000391216
CcyaKS1_nu_g125	CMT211C similar to U3 snoRNP component Utp11p	3521.05	3609.42	3807.04	3575.02	3137.05	3183.91	3340.58	3700.7	-0.108221	0.0898357
CcyaKS1_nu_g126	CMT639C hypothetical protein	9273.72	9154.5	8707.75	8255.89	7685.18	8083.99	8180.15	8050.36	-0.137174	0.0079439
CcyaKS1_nu_g127	CMM316C homeotic gene regulator BRAHMA	11993.2	11997.3	11683.3	11799.1	12239.3	11934.2	12210.8	11958.6	0.023716	0.455316
CcyaKS1_nu_g128	CMT214C RNA cytosine methyltransferase	6213.49	6313.85	6784.29	7208.54	6151.75	6481.12	7214.2	7583.73	0.0398571	0.622425
CcyaKS1_nu_g129	CMH120C hypothetical protein, conserved	3299.29	3374.99	3579.66	3509.82	2953.52	3096.59	3555.56	3805.06	-0.0309807	0.716082
CcyaKS1_nu_g130	CMT216C isocitrate dehydrogenase, cytosolic	3712.52	3762.54	3773.11	3453.82	2271.56	2286.84	2021.23	1837.75	-0.782104	3.16932e-24
CcyaKS1_nu_g131	CMT217C Rab geranylgeranyltransferase, beta subunit	5141.49	5142.74	4712.35	4960.05	4917.19	5115.25	4686.43	4448.03	-0.05054	0.399429
CcyaKS1_nu_g132	CMT218C temperature sensitive supressor Bem46	3826.1	3610.48	3395.54	3481.4	4474.91	4667.24	4539.19	4762.32	0.353581	7.23356e-12
CcyaKS1_nu_g133	CMT220C chlorophyll a synthase	4551.94	4674.93	4754.77	4597.29	4430.79	4354.36	4264.32	4923.07	-0.0424455	0.459471
CcyaKS1_nu_g134	CMT222C unknown ring-finger protein	20141.9	19676.5	19583.3	18782.8	21187.1	21007.8	21184.2	21358.5	0.112881	0.0014522
CcyaKS1_nu_g136	CMT223C similar to translation initiation factor IF-3	1999.05	1834.28	2130.49	2034.51	1783.15	1951.09	1884.78	1792.17	-0.0994128	0.116716
CcyaKS1_nu_g137	CMT224C probable ubiquitin-specific protease	4396.17	4194.45	4491.75	4161.8	3900.26	3916.74	3597.78	3700.7	-0.181568	0.000371765
CcyaKS1_nu_g138	CMT227C carboxyl-terminal processing protease	1809.74	1658.98	1998.97	2113.92	1863.38	1939.66	1917.18	2083.67	0.032837	0.695424
CcyaKS1_nu_g139	CMT515C chromatin assembly factor 1 55 kDa subunit	3968.89	3729.81	3667.05	3947.81	3543.23	3494.71	3585.01	3659.91	-0.0945877	0.045045
CcyaKS1_nu_g140	CMT231C hypothetical protein	1718.88	1727.62	1662.13	1599.86	1108.2	1336.76	1281.06	1139.6	-0.435155	1.59627e-09
CcyaKS1_nu_g141	CMT232C protoheme IX farnesyltransferase (Complex IV)	11232.7	11053.2	10795	10754.3	14042.5	13556.8	12486.7	11462	0.217734	0.00104524
CcyaKS1_nu_g142	CMN129C fusion protein of aspartate kinase and homoserine dehydrogenase	4251.22	4127.92	4098.91	3982.09	3528.18	3385.57	3504.52	3458.38	-0.239492	5.25688e-09
CcyaKS1_nu_g143	CMT234C cysteine desulfurase IscS, mitochondrial precursor	12564.4	12515.8	12259.4	11436.4	17201.6	16370.7	15731.1	15437.4	0.395002	4.86183e-14
CcyaKS1_nu_g144	CMT236C hypothetical protein	3034.27	3355.98	3334.45	3573.34	2614.55	2868.95	2773.18	3134.5	-0.205139	0.0044244
CcyaKS1_nu_g145	CMQ102C hypothetical protein, conserved	2035.83	2138.41	2138.97	2122.27	1751.05	1811.8	1940.74	1843.75	-0.190573	0.000238416
CcyaKS1_nu_g146	CMT239C similar to palmitoyl-protein thioesterase precursor	3624.9	3951.57	3795.17	3737.18	4367.6	4054.99	4123.94	3856.64	0.110518	0.0435354
CcyaKS1_nu_g147	CMT240C indole-3-glycerol phosphate synthase	3239.8	3298.96	3426.93	3403.66	3298.52	3140.25	3188.42	3321.63	-0.0423168	0.351812
CcyaKS1_nu_g148	CMT241C calcium-transporting ATPase, endoplasimc reticulum type	10378.2	10542.1	10027.1	10820.3	13933.2	13996.5	14208.5	14185	0.424492	6.3342e-31
CcyaKS1_nu_g149	CMT244C vesicle-inducing protein in plastids 1VIPP1	10676.7	10044.7	9785.3	9435.3	9918.62	8819.94	8520.79	7840.44	-0.167159	0.0250365
CcyaKS1_nu_g150	CMT246C hypothetical protein, conserved	5711.57	5333.88	5071.25	5201.62	7290.04	6791.93	6688.03	5805.96	0.294542	5.77246e-05
CcyaKS1_nu_g151	CMT247C hypothetical protein	9207.74	9730.03	8721.33	9375.12	11014.8	10412.4	10122.9	9892.92	0.153529	0.00448264
CcyaKS1_nu_g152	CML061C SWI/SNF related, matrix associated, actin dependent regulator of chromatin, subfamily c	2463.11	2359.11	2256.91	2433.22	1989.74	2086.23	1935.83	2009.29	-0.235956	4.5309e-06
CcyaKS1_nu_g153	CMT251C similar to light-inducible protein ATLS1-like	8190.9	8309.7	7827.05	7761.05	6519.82	5238.95	4769.87	5252.95	-0.519741	1.92526e-09
CcyaKS1_nu_g154	CMT252C phosphoserine aminotransferase	7166.5	7128.03	7698.09	7715.08	8335.05	8301.24	8603.25	8975.24	0.194953	9.07527e-05
CcyaKS1_nu_g155	CMO012C S-adenosylmethionine decarboxylase	2393.88	2439.37	2513.99	2286.1	2531.31	2439.65	2248	2186.83	-0.0289317	0.66368
CcyaKS1_nu_g156	CMT254C hypothetical protein, conserved	7299.55	6574.68	6153.04	6285.74	5056.59	4738.96	4265.3	4404.85	-0.482159	6.46409e-11
CcyaKS1_nu_g157	CMT256C pyruvate dehydrogenase E1 alpha subunit, mitochondrial precursor	6132.36	6237.82	6223.46	6031.64	9022.04	8565.27	7935.72	7107.5	0.380526	1.0218e-07
CcyaKS1_nu_g158	CMT257C small GTP-binding protein of Ran family	5272.38	5568.31	6059.71	5608.69	6094.59	5830.41	6020.51	6091.45	0.0866545	0.104144
CcyaKS1_nu_g159	CMT259C hypothetical protein	7912.9	7630.69	8017.96	7645.7	7148.63	8237.83	8869.28	9867.72	0.10802	0.203706
CcyaKS1_nu_g160	CMT286C hypothetical protein, conserved	1589.07	1221.8	1312.57	1297.27	1753.06	1526.99	1568.69	1493.47	0.197613	0.0240718
CcyaKS1_nu_g161	CMT285C phosphoglucomutase	18365.7	17208.7	17382.4	16278.6	20880.3	19192.9	18729	18553.9	0.149909	0.00921818
CcyaKS1_nu_g162	CMT283C hypothetical protein	9958.46	9876.81	10469.2	11333.6	8375.17	7868.82	7837.55	7637.71	-0.376204	7.77727e-11
CcyaKS1_nu_g163	CMT282C hypothetical protein, conserved	3899.66	3768.88	3354.81	3463.01	4492.97	4051.87	3711.65	3832.65	0.13406	0.0750412
CcyaKS1_nu_g164	CMT281C hypothetical protein, conserved	5829.47	5692.92	5029.68	4878.97	6115.65	5245.19	5016.27	4991.44	-0.003031	0.971965
CcyaKS1_nu_g165	CMT280C isoleucine--tRNA ligase, cytoplasmic	7123.23	7435.33	7888.99	7705.05	7481.59	7511.24	8178.19	8249.49	0.052155	0.363263
CcyaKS1_nu_g166	CMT279C similar to prostatic acid phosphatase precursor	8859.42	9277	9044.59	8791.68	9432.22	9334.48	8943.88	9248.74	0.0353462	0.370605
CcyaKS1_nu_g167	CMT278C tRNA (5-methylaminomethyl-2-thiouridylate)-methyltransferase	7868.55	8236.84	7939.05	7563.79	7946.93	7459.27	7538.15	7781.66	-0.0363172	0.43071
CcyaKS1_nu_g168	CMT277C hypothetical protein	7193.54	6584.19	6214.13	6035.82	7215.82	6309.61	5442.31	5656.01	-0.0639995	0.48119
CcyaKS1_nu_g169	CMT275C valine--tRNA ligase	32110.2	30621	29240.5	27708.3	28685.8	28231.1	27090.8	27763	-0.0903558	0.100137
CcyaKS1_nu_g171	CMT274C similar to alpha/beta hydrolase	3223.57	3091.98	2705.74	2877.07	2391.9	2295.16	2156.7	2168.84	-0.376518	3.44988e-08
CcyaKS1_nu_g172	CMT273C Type II DNA topoisomerase VI subunit B	4509.76	3862.86	3543.17	3701.23	4238.23	3716.12	3656.67	3116.5	-0.0660366	0.493368
CcyaKS1_nu_g173	CMT266C MYB-related protein	7151.36	7642.31	6915.8	6346.76	7720.28	6332.48	6275.74	6205.41	-0.0660394	0.431881
CcyaKS1_nu_g174	CMT197C 40S ribosomal protein S27	2091	2116.23	1937.04	1879.87	2162.24	1850.26	1698.27	1527.06	-0.120225	0.202635
CcyaKS1_nu_g175	CMT268C hypothetical protein, conserved	1609.62	1547.05	1485.66	1479.49	1844.32	1704.74	1487.21	1524.66	0.085835	0.26836
CcyaKS1_nu_g176	CMT269C probable MAP kinase kinase (MAP2K)	4349.66	4159.6	4036.98	3772.28	4569.19	4370.99	3961.97	4052.17	0.0476752	0.48211
CcyaKS1_nu_g177	CMT270C hypothetical protein	16755	16630	15995.2	15735.3	15292.1	13656.6	13319.1	12985.4	-0.223637	0.000185051
CcyaKS1_nu_g178	CMT271C similar to nascent-polypeptide-associated complex alpha polypeptide	10380.3	11139.8	11603.6	10221	8983.93	8049.69	7804.18	7409.79	-0.401494	9.44173e-09
CcyaKS1_nu_g179	CMT272C eukaryotic translation initiation factor eIF-2B beta subunit	2048.81	1862.79	1975.22	1807.15	2640.62	2394.95	2287.26	2224.02	0.290451	3.44052e-05
CcyaKS1_nu_g180	CMQ238C hypothetical protein	2269.48	2072.94	1992.19	1959.28	2687.76	2385.59	2079.15	1656.62	0.0639749	0.57233
CcyaKS1_nu_g181	CMO140C mitochondrial translation elongation factor G2 (EF-G2)	1450.61	1322.12	1266.75	1320.67	2149.2	1904.32	1743.42	1728.59	0.4557	1.90882e-08
CcyaKS1_nu_g182	CMT264C probable iron-sulfur cluster assembly protein IscA	2035.83	1929.32	1852.19	1832.23	2384.88	2374.16	2025.16	2038.08	0.187084	0.0116279
CcyaKS1_nu_g183	CMT262C U6 snRNA-associated Sm-like protein LSm3	934.62	896.548	777.19	713.833	1536.43	1062.34	1005.22	989.651	0.371439	0.00308566
CcyaKS1_nu_g184	CMO130C ATP-binding cassette, sub-family G	2373.33	2212.33	2016.79	1916.65	2420.99	1875.21	1742.44	1681.81	-0.108565	0.301425
CcyaKS1_nu_g185	CMT260C hypothetical protein, conserved	7805.81	7363.52	7105.86	7125.79	7360.24	6220.21	5951.79	5638.01	-0.199587	0.0128732
CcyaKS1_nu_g186	CMT259C hypothetical protein	8778.29	8470.21	8727.27	8705.59	8390.21	9229.49	10306.4	11490.8	0.159321	0.0601595
CcyaKS1_nu_g187	CMT288C hypothetical protein, conserved	33910.3	34437.4	34273.6	33251.8	37115.1	35357.7	32799.1	33012.4	0.0221039	0.683526
CcyaKS1_nu_g188	CMT289C PGR5	2061.79	2244.01	2273.03	2093.02	1631.71	1701.62	2028.1	2044.08	-0.201736	0.0151393
CcyaKS1_nu_g189	CMK078C hypothetical protein, conserved	5494.14	5773.18	5474.27	5102.15	6636.15	5768.04	5641.59	5587.63	0.100722	0.143633
CcyaKS1_nu_g190	CMT290C similar to TFIIH subunit SSL1	7473.71	7807.04	7482.58	7748.52	7934.9	8269.02	7892.53	8212.31	0.078413	0.0455157
CcyaKS1_nu_g191	CMC194C hypothetical protein	6131.28	6218.81	6369.4	6155.35	6855.79	6765.94	6512.32	6794.41	0.110417	0.00329022
CcyaKS1_nu_g192	CMT292C ribose-phosphate pyrophosphokinase	10138	10327.7	10559.1	10547.8	10947.6	11103.7	11728.8	12378.4	0.142881	0.00524589
CcyaKS1_nu_g193	CMT435C 2C-methyl-D-erythritol 2,4-cyclodiphosphate synthase	6500.15	6847.13	6228.55	5923.81	7067.4	6360.54	5738.77	5910.32	-0.0196113	0.808736
CcyaKS1_nu_g194	CMT297C ribosomal protein S6 kinase RSK-1	4063	4436.28	4735.26	4654.96	6082.55	6538.29	6430.84	6889.17	0.515124	3.90106e-16
CcyaKS1_nu_g195	CMT298C large fused protein of putative glutamine amidotransferase and glutamate carboxypeptidase	10360.9	9923.28	10171.3	10384.9	9692.97	9942.57	10064	10167.6	-0.0315664	0.397502
CcyaKS1_nu_g196	CML131C ATPases of the AAA+ class	2070.44	2152.14	2064.31	2098.03	1811.23	1865.86	2004.54	1781.37	-0.157897	0.0038149
CcyaKS1_nu_g197	CMT302C hypothetical protein	2600.49	2493.23	2488.54	2528.51	2640.62	2714.07	2435.49	2292.39	-0.00283416	0.965812
CcyaKS1_nu_g198	CMT304C hypothetical protein, conserved	4288	3763.6	3728.99	4067.34	4626.35	4287.83	4080.75	3508.76	0.047804	0.582245
CcyaKS1_nu_g199	CMT305C argininosuccinate synthase	7056.16	7405.76	7396.88	6854.97	14465.7	13872.8	13440.9	14429.7	0.962654	2.82055e-96
CcyaKS1_nu_g200	CMT308C hypothetical protein, conserved	4085.72	3837.52	3557.6	3717.11	5313.33	4685.95	4620.66	4224.91	0.285783	0.000150441
CcyaKS1_nu_g201	CMT309C zinc finger protein	7379.6	7149.15	6632.42	6688.63	9769.19	8852.16	8345.07	7856.03	0.298987	3.83058e-05
CcyaKS1_nu_g202	CML315C similar to transcription factor DP-1	6605.08	6625.37	6556.06	6573.28	6291.16	6129.78	5971.42	5909.12	-0.113225	0.002514
CcyaKS1_nu_g203	CMT312C membrane-associated calcium-independent phospholipase A2	7549.43	7061.5	6950.59	6925.18	7808.53	7548.66	6901.05	6944.35	0.0311716	0.609957
CcyaKS1_nu_g204	CMT313C O-acetylserine (thiol)-lyase 1	26888.7	27221.7	27662.4	26525.5	19812.2	18516.2	18594.6	17987.7	-0.523004	3.81904e-36
CcyaKS1_nu_g205	CMT314C phosphomannomutase	3382.59	3295.79	3337.85	2853.66	3654.55	3352.3	3434.82	3120.1	0.0649837	0.375939
CcyaKS1_nu_g206	CMT315C probable oligoribonuclease, mitochondrial precursor	412.141	494.21	451.381	468.923	501.447	471.921	487.884	467.835	0.0655045	0.419346
CcyaKS1_nu_g207	CMT316C apospory-associated protein C	7047.51	7009.76	7517.36	7369.87	5611.19	5678.65	5755.46	6398.55	-0.291368	1.78547e-07
CcyaKS1_nu_g208	CMT317C hypothetical protein	6755.44	7250.53	7788.87	8051.94	7298.06	8196.26	9355.2	11384	0.225215	0.0364872
CcyaKS1_nu_g209	CMT318C chaperonin containing TCP1, subunit 8 (theta)	5172.86	5892.51	5724.57	5397.21	5643.29	5393.83	5479.61	4885.88	-0.0444298	0.497999
CcyaKS1_nu_g210	CMT321C probable eukaryotic translation initiation factor eIF-1	8740.43	9078.47	9150.65	8933.78	15910.9	14253.3	15696.7	15841.6	0.772669	1.53607e-57
CcyaKS1_nu_g211	CMT322C chaperonin containing TCP1, subunit 2 (beta)	9152.57	9250.6	10286.7	10185.9	11912.4	12387.4	13980.8	15401.4	0.428393	2.78901e-07
CcyaKS1_nu_g212	CMG006C hypothetical protein	1534.98	1550.21	1567.11	1594.84	1034.99	822.224	959.08	824.11	-0.752461	2.82962e-20
CcyaKS1_nu_g213	CMT325C serine/threonine kinase 11	9479.25	10244.3	9529.06	9672.69	8702.11	9370.86	8553.18	9038.82	-0.11944	0.014717
CcyaKS1_nu_g214	CMT328C serine/threonine kinase KIN82	11912.1	12346.8	11971.8	12291.5	12222.3	12274.1	12351.2	14210.2	0.0649813	0.276545
CcyaKS1_nu_g215	CMS228C similar to monoglyceride lipase	1440.87	1702.28	2015.09	1940.89	1442.16	1363.79	1629.55	1542.66	-0.207598	0.0354361
CcyaKS1_nu_g216	CMT330C mitochondrial ribosomal protein S2, mitochondrial precursor	1868.16	1951.5	2110.97	2059.58	2767.99	2589.33	2791.83	3138.09	0.471095	2.75412e-11
CcyaKS1_nu_g217	CMT331C hypothetical protein	1902.77	2016.97	2120.3	1975.16	2054.93	2044.65	2194.99	2244.41	0.0813547	0.166022
CcyaKS1_nu_g219	CMT283C hypothetical protein	8525.16	8519.85	9076.83	10202.6	6903.92	6693.18	6467.16	6054.27	-0.449799	2.11364e-10
CcyaKS1_nu_g220	CMT336C hypothetical protein	3974.3	4051.89	3895.28	4005.49	3457.98	3804.48	3921.72	3729.49	-0.0874517	0.0918494
CcyaKS1_nu_g221	CMT338C hypothetical protein	3155.42	3239.82	3434.57	3582.54	3097.94	3032.15	3400.46	3609.53	-0.0253653	0.737151
CcyaKS1_nu_g222	CMT339C hypothetical protein	2307.34	2680.14	2817.74	2861.18	1974.7	2306.59	2273.52	2425.55	-0.220707	0.00871401
CcyaKS1_nu_g224	CMT341C similar to RNA binding protein	2171.04	2011.69	2166.12	2003.58	2284.59	2243.19	2123.33	2180.83	0.0731439	0.179745
CcyaKS1_nu_g225	CMT342C hypothetical protein	3985.11	4189.17	4356	4411.72	3844.09	4043.56	3694.96	4190.12	-0.0945475	0.107943
CcyaKS1_nu_g226	CMT343C unknown methyl transferase	2375.49	2522.8	2617.5	2549.4	2548.35	2611.16	3091.24	2952.16	0.137139	0.0604586
CcyaKS1_nu_g227	CMT344C hypothetical protein, conserved	1448.44	1635.75	1582.38	1486.18	1648.76	1819.08	1681.58	1902.53	0.179921	0.00862843
CcyaKS1_nu_g228	CMT347C hypothetical protein	20153.8	20216.2	19927.8	18506.2	17150.5	16636.8	16014.8	15283.8	-0.264704	4.88902e-07
CcyaKS1_nu_g229	CMA075C similar to RNA-binding protein QKI	10466.9	11117.6	10528.6	10786.9	13911.1	14005.9	13135.6	12461.2	0.307707	1.5348e-09
CcyaKS1_nu_g230	CMT350C DNA polymerase delta, subunit D	6494.74	7380.42	7244.16	7076.48	9344.97	8527.85	8450.11	8917.66	0.307231	7.14819e-08
CcyaKS1_nu_g231	CMT351C eukaryotic translation initiation factor eIF-6	4053.26	4401.43	4138.79	4141.74	5652.31	5760.77	5532.62	5706.39	0.42794	1.55236e-24
CcyaKS1_nu_g232	CMR259C probable DNA repair protein RAD5	8924.32	8739.49	8487.15	8555.13	7146.62	7402.1	7378.14	7794.85	-0.217409	3.18581e-07
CcyaKS1_nu_g233	CMT354C probable GTPase activating protein	1721.04	1723.4	1749.53	1731.09	1666.81	1634.05	1520.59	1674.61	-0.08574	0.102215
CcyaKS1_nu_g234	CMT356C dynein light chain	948.682	941.956	886.642	901.068	1136.28	1118.47	1105.35	1004.05	0.23387	0.000227492
CcyaKS1_nu_g235	CMT357C similar to splicing factor 3b subunit 2, 145kD	2624.29	2795.24	2874.59	2775.92	2481.16	2592.45	2589.61	2577.89	-0.106575	0.0275031
CcyaKS1_nu_g236	CMT358C similar to N-terminal acetyltransferase complex ARD1 subunit	1539.31	1562.89	1480.56	1267.18	1894.47	1733.84	1728.7	1585.84	0.22227	0.00635966
CcyaKS1_nu_g237	CMT359C hypothetical protein	4017.57	4190.23	4123.52	4417.57	2970.57	3310.73	3480.96	3748.68	-0.287258	7.86547e-05
CcyaKS1_nu_g238	CMT361C mitochondrial phosphate carrier protein	11909.9	12479.9	13211.4	12783.8	15198.9	15537	15900.9	16089.9	0.306865	1.30888e-11
CcyaKS1_nu_g239	CMT362C sedoheptulose-1,7-bisphosphatase	2622.13	2721.32	2783.8	2873.72	2418.98	2652.74	2701.52	2719.44	-0.0613622	0.291824
CcyaKS1_nu_g240	CMT463C hypothetical protein, conserved	1118.51	1171.11	1365.17	1303.96	1185.42	1231.78	1383.16	1213.97	0.012095	0.888474
CcyaKS1_nu_g241	CMT366C hypothetical protein	5288.61	5150.13	4830.29	4957.55	5419.64	5224.4	4569.62	4618.37	-0.0235275	0.746753
CcyaKS1_nu_g242	CMT367C ankyrin-repeat protein	5686.69	5179.7	4577.45	4634.9	4851	4885.53	4074.86	3923.82	-0.149547	0.100971
CcyaKS1_nu_g243	CMT368C similar to oxygen-evolving complex component psbP	7710.61	7055.17	6290.49	6242.28	9144.39	7859.47	6748.9	6391.35	0.111517	0.278161
CcyaKS1_nu_g244	CMT369C similar to O-demethylpuromycin-O-methyltransferase	4490.29	4283.15	4196.49	4184.37	5758.62	5621.48	5439.37	4977.05	0.331108	6.55645e-09
CcyaKS1_nu_g245	CMT371C small GTP-binding protein of Ras family	3325.26	3803.73	3584.75	3803.21	3779.91	3716.12	3593.85	3476.38	0.00410222	0.948303
CcyaKS1_nu_g246	CMS088C hypothetical protein, conserved	5726.71	5890.39	5878.99	5882.02	6573.97	6827.27	6616.37	6021.88	0.148333	0.00287372
CcyaKS1_nu_g247	CMT373C GTP binding protein HflX	10498.2	10592.8	10699.1	10216	9672.92	9201.43	9241.33	9321.92	-0.161921	9.50274e-06
CcyaKS1_nu_g248	CMC054C glycine--tRNA ligase	15652.7	15502.1	14691.9	15131.8	18230.6	18256.3	18148.9	16112.7	0.204491	0.000155977
CcyaKS1_nu_g249	CMT375C hypothetical protein, conserved	13204.7	14344.8	14616.4	14912.8	13731.6	13658.7	14618.8	15706.1	0.0133743	0.842532
CcyaKS1_nu_g250	CMT376C exosome complex exonuclease Rrp4	2206.74	2204.94	2150	2250.16	2266.54	2318.03	2413.9	2502.32	0.100897	0.0476119
CcyaKS1_nu_g251	CMT377C hypothetical protein	4840.77	4708.72	4858.29	5122.21	3872.17	4365.79	4335.98	4743.13	-0.159662	0.0163091
CcyaKS1_nu_g252	CMT378C mitochondrial ribosomal protein L11 precursor	2027.17	2052.87	2174.61	2066.27	2550.36	2593.49	2278.43	2411.15	0.228001	8.808e-05
CcyaKS1_nu_g253	CMT379C 20S core proteasome subunit alpha 4	2562.63	2494.28	2584.41	2261.03	2558.38	2498.9	2462.98	2346.37	-0.00371	0.9538
CcyaKS1_nu_g254	CMT380C tRNA (5-methylaminomethyl-2-thiouridylate)-methyltransferase	8170.35	8279.08	8661.09	8723.14	9052.12	9291.86	9989.35	10825	0.196165	0.0022514
CcyaKS1_nu_g255	CMT381C enoyl-[acyl-carrier-protein] reductase [NADH]	5284.28	5856.6	6209.89	6129.44	4638.39	5317.95	5556.18	5987.09	-0.108187	0.187675
CcyaKS1_nu_g256	CMT382C hypothetical protein	2348.45	2460.49	2476.66	2622.12	2716.84	2979.13	3201.19	3273.65	0.275516	7.41124e-05
CcyaKS1_nu_g257	CMT383C hypothetical protein	4489.2	4026.55	3712.02	3746.37	4439.81	4488.45	4295.73	4241.71	0.115938	0.0876935
CcyaKS1_nu_g258	CMT384C adenylate kinase	43231.6	38916.9	35026.2	33249.2	45354.9	39190.3	35848.2	34822.5	0.0351692	0.725007
CcyaKS1_nu_g259	CMT386C hypothetical protein, conserved	1595.56	1782.54	1516.2	1700.16	1691.88	1697.46	1721.83	1579.84	0.018545	0.792753
CcyaKS1_nu_g260	CMT387C hypothetical protein	3463.72	3039.18	3016.28	3214.76	2683.75	3198.46	3359.23	3212.47	-0.0261717	0.752281
CcyaKS1_nu_g261	CMT388C unknown phosphatase CbbY	49327.2	41108.1	36450.7	34024.9	63446.1	50825.1	45177.8	39491.3	0.230089	0.0557523
CcyaKS1_nu_g262	CMT389C cystathionine gamma-lyase	3940.76	3722.42	3915.65	3832.46	4261.3	3924.02	3896.2	3878.23	0.0451409	0.374071
CcyaKS1_nu_g263	CMT390C hypothetical protein, conserved	3729.83	3889.27	3908.86	3858.38	4283.36	4254.57	3971.79	3971.8	0.0930636	0.0509319
CcyaKS1_nu_g264	CMT391C hypothetical protein	7215.18	7712	7226.34	7389.93	8212.7	8271.1	8045.67	8023.97	0.135713	0.0005669
CcyaKS1_nu_g265	CMM298C hypothetical protein, conserved	2916.36	2807.92	2792.28	2689.83	2767.99	2876.23	2521.88	2383.56	-0.075096	0.275194
CcyaKS1_nu_g266	CMT394C similar to Sm-like protein LSm1	1759.98	1973.67	1778.37	1607.38	2642.63	2158.99	2335.36	1973.31	0.314734	0.00063978
CcyaKS1_nu_g267	CMT395C methionyl aminopeptidase	5135	4976.95	4730.17	4383.3	4948.28	4722.33	4427.28	4391.65	-0.0477364	0.480439
CcyaKS1_nu_g268	CMT396C similar to class 2 transcription repressor NC2 alpha subunit	2612.39	2659.02	2676.05	2736.64	2694.78	2656.9	2516.97	2379.96	-0.0530685	0.338195
CcyaKS1_nu_g269	CMT397C hypothetical protein, conserved	930.293	938.788	888.339	787.39	925.671	864.843	887.419	846.902	-0.00463066	0.952955
CcyaKS1_nu_g270	CMT398C hypothetical protein	4018.65	4278.93	4316.12	4143.41	4119.89	4082.02	4115.11	4347.27	-0.00747077	0.878601
CcyaKS1_nu_g271	CMT399C similar to Golgi transport protein SFT2	2574.53	2469.99	2315.45	2268.55	2328.72	2221.36	2162.59	1902.53	-0.141737	0.0543621
CcyaKS1_nu_g272	CMS154C probable sodium/hydrogen antiporter	23403.4	23284.9	24103.9	21654.1	14641.3	13360.4	13076.7	12260.9	-0.778741	9.48935e-35
CcyaKS1_nu_g273	CMT402C 40S ribosomal protein S17	9018.43	9289.67	9890.51	9497.99	7448.5	7064.27	7551.89	8297.48	-0.297272	5.29326e-07
CcyaKS1_nu_g274	CMT405C unknown hydrolase	8023.23	8040.42	8554.18	8311.06	7433.45	7894.81	8144.81	8389.85	-0.0423382	0.424872
CcyaKS1_nu_g275	CMO131C hypothetical protein	1692.92	1878.63	2176.3	1833.06	1862.37	1663.16	1717.9	1629.03	-0.12145	0.137361
CcyaKS1_nu_g276	CMT407C hypothetical protein, conserved	1660.46	1725.51	1662.13	1529.64	1696.9	1445.91	1502.92	1275.15	-0.128111	0.12779
CcyaKS1_nu_g277	CMT409C hypothetical protein	2254.34	2072.94	2061.76	1876.53	3066.85	3061.25	3007.8	2631.87	0.482621	5.38694e-11
CcyaKS1_nu_g278	CMT410C 40S ribosomal protein SA (P40)	21703.9	20806.5	21762.2	21110.7	14051.6	14712.7	15756.6	17008.8	-0.452563	4.66699e-13
CcyaKS1_nu_g279	CMT411C hypothetical protein	4160.36	4115.25	3767.17	3594.24	3307.55	2789.95	2487.52	2678.66	-0.431355	9.19811e-07
CcyaKS1_nu_g280	CMT412C isocitrate dehydrogenase (NAD+) subunit 1, mitochondrial	4003.5	3973.75	3914.8	3663.62	3988.51	4279.52	4354.63	4118.15	0.099041	0.0570072
CcyaKS1_nu_g281	CMT414C monodehydroascorbate reductase	32420.7	31513.3	30738.9	29826.4	28364.9	26888.1	26238.7	25338.7	-0.211979	2.21752e-05
CcyaKS1_nu_g282	CMT415C similar to psbB mRNA maturation factor Mbb1	11175.4	10638.2	10398.7	10433.3	14196	13339.6	13105.1	12109.7	0.293098	2.74489e-07
CcyaKS1_nu_g283	CMN344C MYB-related protein	13754.3	15860.1	16201.4	13982.4	3273.45	3786.81	3247.32	2935.37	-2.16364	1.98764e-134
CcyaKS1_nu_g284	CMI270C similar to carbonic anhydrase precursor	41664.1	34398.3	30335	27912.2	39730.7	32569.8	27048.6	23458.9	-0.0753443	0.596238
CcyaKS1_nu_g285	CMK288C probable potassium transporter	8646.31	8383.62	8477.82	7870.55	11885.3	11116.1	11193.8	10070.5	0.389662	7.39752e-11
CcyaKS1_nu_g286	CMT419C mitochondrial ribosome releasing factor RRF	2219.72	2026.47	2426.6	2298.64	2202.36	2241.11	2403.1	2256.41	0.0170555	0.810908
CcyaKS1_nu_g287	CMT420C malonyl-CoA:Acyl carrier protein transacylase (MCT)	7463.98	7643.36	7799.9	8544.26	6466.66	6782.57	7069.9	7319.82	-0.174412	0.00448264
CcyaKS1_nu_g288	CMT421C hypothetical protein	3474.54	3529.17	3187.67	3083.53	3863.15	3439.62	3370.03	2949.76	0.0308117	0.72392
CcyaKS1_nu_g289	CMT423C chloroplast molecular chaperone GrpE	8353.16	8408.96	9652.94	9055.82	6552.91	6345.99	7299.61	7899.22	-0.307538	9.70361e-05
CcyaKS1_nu_g290	CMT424C hypothetical protein	4544.37	4464.79	4728.47	4719.32	5883.98	6469.69	6984.49	6939.56	0.488908	8.6173e-15
CcyaKS1_nu_g291	CMT426C similar to Bax inhibitor-1 (suppressor of BAX induced cell death)	8466.75	8785.96	9042.05	9211.29	9828.36	9815.76	10614.7	11027.7	0.206572	0.000193871
CcyaKS1_nu_g292	CMT427C RuvB-like DNA/RNA helicase reptin	4212.28	4400.37	5261.31	5098.81	4794.84	4882.41	5202.79	6066.26	0.117016	0.199272
CcyaKS1_nu_g293	CMT430C zinc finger protein	36220.8	36432.2	35552.2	35401.6	52434.3	49943.6	46385.3	46868.7	0.433759	1.00407e-18
CcyaKS1_nu_g294	CMT431C 26S proteasome regulatory subunit RPN8	4757.47	5068.82	5056.83	5256.79	5947.16	5692.16	5876.2	5376.51	0.1758	0.000861455
CcyaKS1_nu_g295	CMT432C similar to charged amino acid rich leucine zipper factor-1	6078.27	6596.86	7281.49	7879.75	5795.73	6632.89	7403.66	8716.13	0.0265508	0.815644
CcyaKS1_nu_g296	CMT433C transcription factor E2F	8731.77	8681.41	8304.74	8856.04	8341.07	8771.08	9768.48	11225.6	0.118744	0.157688
CcyaKS1_nu_g297	CMT434C mitochondrial F-type ATPase F1 subunit alpha, precursor	15426.6	17276.2	17833.8	16819.4	10768.1	10819.9	11927.1	10874.2	-0.584758	1.02725e-22
CcyaKS1_nu_g298	CMT435C 2C-methyl-D-erythritol 2,4-cyclodiphosphate synthase	580.892	581.859	595.62	526.598	537.551	530.132	603.719	668.165	0.0261686	0.780084
CcyaKS1_nu_g299	CMN296C hypothetical protein	17573.9	18677.6	19717.4	19771.7	15345.3	15986.1	17002.3	18281.6	-0.170314	0.0112663
CcyaKS1_nu_g300	CMT439C probable histidinol-phosphate aminotransferase	4178.75	4173.33	3998.8	3954.5	4053.7	3898.03	3547.71	3773.87	-0.085837	0.119629
CcyaKS1_nu_g301	CMT440C hypothetical protein	1263.47	1348.52	1306.63	1327.36	1310.78	1212.03	1133.81	1140.8	-0.116238	0.0731494
CcyaKS1_nu_g302	CMT441C hypothetical protein, conserved	4571.42	4432.05	4432.36	3901.01	4246.25	3931.29	3946.26	3542.35	-0.129609	0.0712609
CcyaKS1_nu_g303	CMT442C hypothetical protein, conserved	3988.36	3983.25	4146.43	4168.48	4123.9	3879.32	4100.38	4322.08	0.0100081	0.848944
CcyaKS1_nu_g304	CME123C hypothetical protein	4767.21	4466.9	4601.2	4902.38	4373.62	4379.31	4360.52	4290.89	-0.101153	0.0249097
CcyaKS1_nu_g305	CMI209C TATA-box binding protein-associated factor 5	3514.56	3887.15	3780.74	3990.44	3217.28	3480.16	3911.91	4410.85	-0.0118554	0.900418
CcyaKS1_nu_g306	CMT445C acetoacetyl-CoA synthetase	5071.18	5018.13	4864.23	4961.73	4228.2	4167.25	4323.22	4349.67	-0.217448	7.51312e-09
CcyaKS1_nu_g307	CMT447C hypothetical protein	22141	21329.2	21243.8	20834.1	21260.4	18129.5	16971.9	16091.1	-0.214899	0.00706089
CcyaKS1_nu_g308	CMP355C similar to J-type co-chaperone HSC20	1452.77	1483.69	1337.17	1450.23	919.654	806.632	892.327	762.931	-0.735246	1.07831e-22
CcyaKS1_nu_g309	CMT450C similar to nuclear transport factor 2	2495.56	2422.47	2631.93	2653.05	2241.47	2228.63	2121.36	2146.04	-0.215074	3.14018e-05
CcyaKS1_nu_g310	CMT451C RNA polymerase I, II, III common subunit	1438.71	1341.13	1405.05	1457.76	1451.19	1394.97	1308.55	1217.57	-0.0603838	0.384381
CcyaKS1_nu_g311	CMT452C mitochondrial DNA helicase Twinkle	6578.04	6601.08	6338.85	6304.97	7086.45	6721.24	7020.82	6798.01	0.0936236	0.020838
CcyaKS1_nu_g312	CMT453C similar to nucleolar RNA-associated protein NRAP	3548.09	3551.34	3639.9	3657.77	4517.04	4525.87	4492.07	4378.46	0.309189	2.85968e-17
CcyaKS1_nu_g313	CMT454C similar to chondroitin 4-sulfotransferase	286.66	394.946	322.415	317.631	412.19	502.066	527.15	471.434	0.464717	2.60654e-05
CcyaKS1_nu_g314	CMT456C hypothetical protein, conserved	4984.64	5080.44	5601.54	5256.79	5623.23	5285.73	4949.52	5272.14	0.0118081	0.852155
CcyaKS1_nu_g315	CMT459C long-chain-fatty-acid CoA ligase	7075.63	6860.86	6701.99	7246.99	5417.63	5598.61	5781.96	7310.23	-0.181822	0.036997
CcyaKS1_nu_g316	CMT460C similar to RAB geranylgeranyl transferase alpha subunit	2401.45	2484.78	2176.3	2463.31	1996.76	1993.71	2078.17	2264.8	-0.178239	0.00728277
CcyaKS1_nu_g317	CMT461C probable retinoblastoma-binding protein 2	5740.77	4835.45	4778.53	4757.77	4583.23	4740	5100.69	4794.71	-0.0552421	0.44922
CcyaKS1_nu_g318	CMT462C bacterial DNA polymerase I	5666.13	5619	5829.77	5720.7	4882.09	4532.11	5185.12	5464.08	-0.174216	0.00520372
CcyaKS1_nu_g319	CMT463C hypothetical protein, conserved	5049.54	5300.09	5454.76	5128.06	4753.72	5346.02	5459	5633.22	0.0148102	0.824257
CcyaKS1_nu_g320	CMT465C similar to dual-specificity phosphatase laforin	6581.28	6569.4	6445.76	6325.03	6855.79	6745.15	6224.69	5779.56	-0.0147406	0.823716
CcyaKS1_nu_g321	CMT466C similar to transmembrane calcium/manganese transporter Ccc1p	8883.21	8498.73	8991.14	8815.09	11920.4	12334.4	12054.8	11931	0.448812	6.69044e-38
CcyaKS1_nu_g322	CMT467C probable GDP-fucose transporter	1948.21	2078.22	2127.94	2060.42	1962.66	1941.74	2030.07	2130.45	-0.0240532	0.675303
CcyaKS1_nu_g323	CMT469C probable tyrosyl-DNA phosphodiesterase	6513.13	6398.33	6605.27	6685.29	5321.36	5105.9	5546.37	5802.36	-0.257447	3.21662e-07
CcyaKS1_nu_g324	CMR484C chromosome assembly complex Condensin I, subunit D2	2459.87	2382.35	2480.05	2582.84	3216.28	2831.53	2841.9	2912.57	0.239531	4.09639e-05
CcyaKS1_nu_g325	CMT471C UDP-glucose dehydrogenase	5164.21	5283.19	5222.28	5123.88	5520.93	4832.52	4806.2	4740.73	-0.0554976	0.354425
CcyaKS1_nu_g326	CMT472C similar to FKBP-type peptidyl-prolyl cis-trans isomerase	1141.23	1047.56	1114.88	1038.15	1053.04	1045.71	1131.85	1155.19	0.0121009	0.860934
CcyaKS1_nu_g327	CMT477C 20S core proteasome subunit beta 6	3359.87	3084.59	3103.67	3031.7	3304.54	3045.66	3233.58	3092.51	0.0101734	0.860934
CcyaKS1_nu_g328	CMT476C probable phosphate transporter Pht2	11135.4	10185.2	9949.05	10056.4	11230.4	11582.9	11884.9	11997	0.168146	0.00100981
CcyaKS1_nu_g330	CMT473C hypothetical protein	1404.09	1311.56	1504.32	1429.34	1461.22	1683.95	1533.35	1542.66	0.124419	0.0645075
CcyaKS1_nu_g331	CMN193C pepsin A precursor	3793.65	4037.11	4125.22	4168.48	3081.89	3439.62	3320.95	3315.63	-0.281816	1.6489e-07
CcyaKS1_nu_g332	CMT478C hypothetical protein, conserved	3400.98	3583.02	4084.49	4307.24	4147.97	4570.57	4410.59	4787.51	0.195064	0.0164682
CcyaKS1_nu_g333	CMT479C similar to transcription initiation factor TFIID, subunit TAF7	2958.55	3077.2	3256.39	3350.17	3130.03	3260.83	3499.61	3332.43	0.0562434	0.355903
CcyaKS1_nu_g334	CMT480C hypothetical protein, conserved	1422.48	1346.41	1391.48	1451.07	1368.95	1318.05	1580.47	1525.86	0.0381847	0.606989
CcyaKS1_nu_g335	CMF073C probable high-affinity potassium transporter	1847.6	1935.66	2082.97	1861.48	1872.4	1826.36	2050.68	2058.48	0.0119155	0.866064
CcyaKS1_nu_g336	CMK056C hypothetical protein	2444.72	2616.78	2461.39	2740.82	2524.28	2510.33	2533.66	2405.15	-0.036158	0.525157
CcyaKS1_nu_g337	CMI098C similar to eukaryotic translation elongation factor 2 (eEF-2)	5003.03	4265.2	4211.76	4206.1	5006.45	4988.44	4484.21	4576.39	0.0940324	0.193691
CcyaKS1_nu_g338	CMT484C probable flavin-linked sulfhydryl oxidase ERV1	3777.42	3888.21	4014.92	3668.63	4528.07	4391.78	4820.92	4888.28	0.267299	8.64464e-07
CcyaKS1_nu_g339	CMT485C mitochondrial ribosomal protein S7, precursor	2959.63	2697.04	2822.83	3008.3	3107.97	2936.52	3724.41	3331.23	0.168554	0.0297013
CcyaKS1_nu_g340	CMT486C similar to ribosome binding factor A	2644.84	2732.94	2841.5	2592.03	3021.72	3148.57	3158.97	2888.58	0.167671	0.00178134
CcyaKS1_nu_g341	CMT487C similar to DNA cross-link repair protein SNM1	2950.98	3021.23	3096.03	3025.01	2500.22	2834.65	2952.83	2876.59	-0.105009	0.0875904
CcyaKS1_nu_g342	CMT488C glutamine-dependent NAD synthetase	3372.85	3047.63	3114.7	3254.88	3603.4	3549.8	3413.22	2791.42	0.0519098	0.531732
CcyaKS1_nu_g343	CMT489C 2-methylthioadenine synthetase	11872.1	11673.1	11372.8	11209.9	11991.6	12500.7	11317.5	11659.9	0.0370115	0.434081
CcyaKS1_nu_g344	CMT491C similar to thylakoidal sec-independent protein transporter Tha4	11304.1	11722.7	10961.3	11111.2	9277.77	8424.94	8716.14	8411.44	-0.361586	3.2621e-14
CcyaKS1_nu_g345	CMT492C similar to 3-methyladenine DNA glycosylase alkA	1170.44	1134.15	1254.03	1247.12	1252.61	1130.95	1201.55	1067.62	-0.0394078	0.585789
CcyaKS1_nu_g346	CMT493C mitochondrial division protein FtsZ1-2	1749.17	1318.95	1082.64	1419.31	860.483	907.461	1021.91	710.15	-0.57179	1.48016e-05
CcyaKS1_nu_g347	CMT494C similar to pheromone shutdown protein TraB	6623.47	6445.85	6326.12	6591.67	5778.68	5570.54	5671.04	5260.15	-0.214592	1.56947e-06
CcyaKS1_nu_g348	CMF086C probable myo-inositol dehydrogenase	5789.45	5629.56	5841.65	5828.52	5270.21	5330.42	5265.61	5234.96	-0.126777	0.000230254
CcyaKS1_nu_g349	CMT495C similar to 5'-AMP-activated protein kinase, gamma-1 subunit	4402.66	4241.97	4397.57	4688.4	4021.61	4380.34	4470.47	5095.81	0.0154175	0.844749
CcyaKS1_nu_g350	CMT497C glucose-6-phosphate isomerase	5277.79	5477.5	5602.39	5455.72	7859.68	7483.18	6901.05	6447.73	0.374125	1.20072e-08
CcyaKS1_nu_g351	CMT247C hypothetical protein	7933.45	8349.83	8061.23	7758.55	9907.59	9411.4	10090.5	10393.1	0.300788	1.19234e-10
CcyaKS1_nu_g352	CMF104C similar to Tsi1-interacting protein TSIP1	7108.09	6639.1	6677.39	6607.55	6554.92	6158.89	5720.12	5129.39	-0.178317	0.0167493
CcyaKS1_nu_g353	CMF021C hypothetical protein, conserved	929.211	993.7	852.703	822.496	1149.32	932.408	878.584	771.328	0.040306	0.716636
CcyaKS1_nu_g354	CMT500C hypothetical protein	4331.27	4389.81	4445.09	4689.23	4414.74	4854.35	4923.99	4859.49	0.0854123	0.112759
CcyaKS1_nu_g355	CMT501C probable transcription elongation factor S-II (TFIIS)	9245.6	9326.63	9712.33	9961.06	9176.48	9397.89	9806.76	10250.4	0.0121948	0.82494
CcyaKS1_nu_g356	CMQ255C CAD complex (carbamoyl-phosphate synthase II / aspartate carbamoyltransferase catalytic chain / dihydroorotase)	2242.44	2169.03	2252.66	2348.8	2511.25	2466.67	2727.05	3009.74	0.229264	0.00123524
CcyaKS1_nu_g357	CMR167C methylenetetrahydrofolate dehydrogenase (NADP+) / methenyltetrahydrofolate cyclohydrolase	2788.72	2484.78	2704.89	3045.91	2838.19	2849.2	2764.35	2778.22	0.0220361	0.752281
CcyaKS1_nu_g358	CMT504C alpha-tubulin	28698.5	28229.1	25244.3	26620.8	11133.1	11614	11448.1	8948.85	-1.31583	1.41271e-52
CcyaKS1_nu_g359	CMB098C hypothetical protein, conserved	5351.35	5545.08	5704.2	5506.71	6649.19	6469.69	6578.09	6218.61	0.223118	9.40935e-08
CcyaKS1_nu_g360	CME030C unknown RING finger protein	20092.2	20093.7	19362.7	19112.2	16445.5	16241.8	14991.9	14086.6	-0.333	1.00654e-08
CcyaKS1_nu_g361	CME029C chromosome assembly complex Condensin, core subunit C	14057.2	13578.1	12590.3	13436.6	10503.3	10615.1	10282.9	10054.9	-0.361804	5.08872e-15
CcyaKS1_nu_g362	CMS208C threonine--tRNA ligase, cytoplasmic	5528.75	5470.1	6066.5	5879.51	6208.92	6292.98	6931.48	6839.99	0.183271	0.00199808
CcyaKS1_nu_g363	CMS209C mitochondrial inner membrane insertion complex subunit Tim22	1848.69	1729.74	1940.43	1913.31	1675.84	1645.49	1847.48	1938.52	-0.0559228	0.435058
CcyaKS1_nu_g364	CMH179C similar to nucleoporin 155kD	8828.05	8491.33	8765.45	8827.62	6405.49	5970.74	6133.4	6522.1	-0.470931	3.42494e-28
CcyaKS1_nu_g365	CMS213C hypothetical protein	1541.47	1466.79	1596.8	1499.55	1333.85	1355.47	1285.97	1305.14	-0.199903	0.000187295
CcyaKS1_nu_g366	CMS519C hypothetical protein	5886.81	5421.53	5093.31	5438.17	3934.35	4268.08	4008.11	3479.97	-0.449736	3.35197e-10
CcyaKS1_nu_g367	CMS215C similar to CDK7/cyclin H assembly factor MAT1/TFIIH subunit:	4163.6	4387.7	4518.9	4424.26	3968.45	4295.11	4247.63	4469.63	-0.0383794	0.481304
CcyaKS1_nu_g368	CMS217C hypothetical protein, conserved	3285.23	3029.68	3215.67	2967.34	3243.36	3363.74	3317.02	3686.3	0.112187	0.0637582
CcyaKS1_nu_g369	CMS218C similar to mitochondrial distribution and morphology; Mdm38p	1930.9	2048.65	1961.64	1877.36	1700.91	1534.26	1819.99	1903.73	-0.150898	0.0386265
CcyaKS1_nu_g370	CMS219C similar to dsRNA-specific ribonuclease	2465.28	2509.07	2435.08	2472.5	2780.02	2702.63	3017.62	2544.3	0.149975	0.0127716
CcyaKS1_nu_g371	CMS220C probable phosphate transporter	6557.48	6465.92	7423.18	8052.77	7570.85	8921.81	11093.7	13311.7	0.418531	0.00108601
CcyaKS1_nu_g372	CMS221C similar to nuclear receptor binding factor 1	17399.7	16739.8	16793.6	15360.8	34742.3	31531.4	31944.1	28699.9	0.922941	9.42849e-43
CcyaKS1_nu_g373	CMS223C NADH dehydrogenase I (Complex I) iron-sulfur protein 23kDa subunit (TYKY)	7083.21	7141.76	7091.44	7150.87	9913.61	9867.73	9734.12	9194.76	0.436175	4.55559e-30
CcyaKS1_nu_g374	CMS224C hypothetical protein, conserved	4246.89	3990.64	3934.31	3905.19	5077.65	4954.13	4491.08	3808.66	0.164525	0.0513631
CcyaKS1_nu_g375	CMM217C similar to single-stranded telomeric DNA-binding protein Gbp1 (hnRNP M)	5511.44	4922.04	4807.38	4537.94	4509.01	4204.67	3774.47	3753.48	-0.257074	0.0012232
CcyaKS1_nu_g376	CMF118C similar to serine/threonine protein kinase AKT	3297.13	3004.33	3135.06	3119.47	3939.37	4037.32	3848.1	3484.77	0.272031	4.78683e-06
CcyaKS1_nu_g377	CMF117C phosphoribulokinase	29676.3	28060.2	28281.7	27363.9	24346.3	23547.2	22725.4	24600.9	-0.244363	4.50377e-08
CcyaKS1_nu_g378	CMF116C unknown iron-sulfur protein	5712.65	5518.68	5014.4	5115.53	6227.97	5542.48	5206.71	5011.83	0.0348956	0.661266
CcyaKS1_nu_g379	CMT157C small GTP-binding protein of Sar1/Arf family	2129.94	2248.23	2230.6	2123.11	2359.81	2201.61	2169.46	1981.7	-0.0020368	0.975367
CcyaKS1_nu_g380	CMR257C hypothetical protein	8624.68	8286.47	7822.81	8162.27	9486.38	9206.62	9118.62	9044.81	0.158392	0.00035252
CcyaKS1_nu_g381	CMG179C RNA polymerase III largest subunit	506.252	501.602	376.717	474.774	1634.72	1437.59	1447.95	1074.82	1.55258	1.23146e-30
CcyaKS1_nu_g382	CMF110C replication factor C subunit 2	1514.43	1535.43	1623.95	1649.17	1266.66	1580	1719.86	1695	-0.0116886	0.902105
CcyaKS1_nu_g383	CMF111C similar to putative vesicle transport protein	4285.84	4275.76	4557.93	4506.18	4535.09	5064.32	4773.8	4740.73	0.109054	0.0345252
CcyaKS1_nu_g384	CMF108C similar to cleavage stimulation factor subunit 2	3955.91	3935.73	3845.22	4105.79	3885.21	4070.58	4016.94	3999.39	0.0100906	0.823716
CcyaKS1_nu_g385	CMF107C hypothetical protein	2345.2	2505.9	2546.23	2511.79	2608.53	2829.45	2670.11	3009.74	0.15331	0.0117696
CcyaKS1_nu_g386	CMF105C similar to MtN3-like protein	7906.41	8065.76	8147.77	8418.88	6804.64	7076.74	6727.3	7552.54	-0.200189	7.96039e-05
CcyaKS1_nu_g387	CMC194C hypothetical protein	4332.35	4405.65	4233.82	4379.96	4263.3	4283.67	4422.37	3980.2	-0.0292707	0.5488
CcyaKS1_nu_g388	CMF103C clathrin heavy chain	18934.7	19485.4	20335.9	20272.4	27766.1	28589.7	29256.3	28223.7	0.518522	3.38187e-39
CcyaKS1_nu_g389	CMF102C similar to cell division cycle protein cdc16	1962.27	2144.75	2158.48	2430.71	2363.82	2158.99	2340.27	2255.21	0.0574347	0.430787
CcyaKS1_nu_g390	CMF101C similar to Muconate cycloisomerase related protein	16504	15706	14602	16030.3	12824	12825	12980.5	13328.5	-0.26516	3.43592e-08
CcyaKS1_nu_g391	CMF099C casein kinase-related protein	14095	14457.8	14877.8	14569.2	15218.9	14482	13713.8	13272.1	-0.0287318	0.606879
CcyaKS1_nu_g392	CMF098C similar to glycine cleavage system H protein	7642.46	7166.05	7791.42	7211.05	4282.36	3670.38	3663.55	3497.97	-0.964752	7.04013e-43
CcyaKS1_nu_g393	CMF097C D-ribulokinase, ribitol kinase	4586.56	4352.85	4370.42	4570.54	3899.25	4272.24	4650.11	5039.43	-0.00153048	0.984372
CcyaKS1_nu_g394	CMF095C TATA-box binding protein	6052.31	6403.61	6524.66	6625.11	5909.05	6634.96	6619.32	7491.36	0.0484647	0.511883
CcyaKS1_nu_g395	CMF094C hypothetical protein, conserved	5323.22	5242.01	5278.28	5622.06	4580.22	4673.48	5051.61	5731.58	-0.0859277	0.245759
CcyaKS1_nu_g396	CMF092C hypothetical protein	29100.9	26965.1	24473	25180.6	47182.2	41896	37756.5	35887.8	0.583218	5.822e-11
CcyaKS1_nu_g397	CMF090C probable phosphatidylethanolamine methyltransferase	7447.75	7560.99	7809.23	7764.4	9238.66	9572.52	10151.3	11357.6	0.376384	1.6231e-08
CcyaKS1_nu_g398	CMF089C 1-deoxyxylulose-5-phosphate synthase	13524.9	13188.4	13688.2	14514	24041.4	25412	27686.7	24876.8	0.883094	1.44496e-54
CcyaKS1_nu_g399	CMF088C hypothetical protein	3762.28	3744.59	3702.68	3789.84	3569.3	3673.5	3757.79	3348.02	-0.0573858	0.248981
CcyaKS1_nu_g400	CMF087C hypothetical protein	4729.35	5033.97	5515	5207.47	6370.38	6575.71	6576.12	6754.82	0.344176	4.84788e-10
CcyaKS1_nu_g401	CMF086C probable myo-inositol dehydrogenase	4723.94	4752.02	4876.1	4650.78	6223.96	5777.4	5660.24	4963.85	0.233927	0.000637633
CcyaKS1_nu_g402	CMF016C hypothetical protein	597.118	610.371	526.046	640.277	550.589	600.816	427.021	579.396	-0.106808	0.305048
CcyaKS1_nu_g403	CMF083C adaptor-related protein complex 1, gamma subunit	5086.32	5380.34	5133.19	5327.84	5317.35	5742.06	5855.59	6067.46	0.126513	0.0181222
CcyaKS1_nu_g404	CML118C hypothetical protein	3700.62	3744.59	4229.58	3973.73	3459.99	3666.23	3672.38	3893.83	-0.0818439	0.188562
CcyaKS1_nu_g405	CMF081C hypothetical protein	3549.18	3572.46	3900.37	3826.61	4272.33	4404.25	4633.42	4400.05	0.243371	2.88857e-06
CcyaKS1_nu_g406	CMF080C hypothetical protein, conserved	6120.46	6258.94	5807.71	6033.31	7723.29	7885.45	8413.79	8828.89	0.424187	1.5497e-14
CcyaKS1_nu_g407	CMQ176C ATP-binding cassette, sub-family B, member 7, mitochondrial precursor	4815.89	4474.29	4628.35	4267.12	4911.17	4543.54	4434.15	4426.44	0.00912509	0.883695
CcyaKS1_nu_g408	CMF079C hypothetical protein, conserved	1743.76	1932.49	1728.31	1921.67	2234.45	1958.37	2135.11	2128.05	0.192105	0.00330514
CcyaKS1_nu_g409	CMF078C 26S proteasome ATP-dependent regulatory subunit	10988.3	10202.1	10121.3	10183.4	12566.3	10998.7	11032.9	11421.2	0.139141	0.0169624
CcyaKS1_nu_g410	CMF076C similar to dnaJ protein	5593.66	5874.55	6052.92	5984.83	6194.88	5949.95	6421.02	6885.58	0.104859	0.0693175
CcyaKS1_nu_g411	CMF075C hypothetical protein, conserved	4128.99	4115.25	3844.38	3581.7	6128.69	5928.12	5635.7	5116.2	0.515864	6.43541e-13
CcyaKS1_nu_g412	CMF073C probable high-affinity potassium transporter	7816.62	7810.21	8091.77	8245.02	9153.42	9281.47	9300.22	9956.49	0.230211	2.12477e-07
CcyaKS1_nu_g413	CMF072C glutamate decarboxylase	35315.4	33468	32800.7	30520.1	38819	36145.6	36328.2	33694.9	0.122885	0.0484001
CcyaKS1_nu_g415	CMF070C probable mannosyl-oligosaccharide glucosidase	3923.46	4395.09	4755.62	4890.68	3727.76	3901.15	4380.16	3713.89	-0.169275	0.0370436
CcyaKS1_nu_g416	CMF069C chromosome assembly complex Condensin I, subunit H	6997.75	6856.64	6808.9	6961.13	4953.29	5355.37	5510.04	5249.35	-0.381048	1.28644e-17
CcyaKS1_nu_g417	CMF068C 2-oxoglutarate dehydrogenase, E1 component	21738.6	22107.5	22686.1	22795	30451.9	29040.8	29027.6	27635.9	0.370253	1.77387e-18
CcyaKS1_nu_g418	CMF066C flavin-dependent tRNA:m5U methyltransferase trmFO	14522.3	14524.3	14473.9	15110	16902.8	16274	16050.1	16211.1	0.154526	1.69499e-05
CcyaKS1_nu_g419	CMF065C mitochondrial ribosomal protein L3 precursor	3433.43	3721.36	3797.71	3950.32	3644.52	3987.42	4222.11	4406.05	0.110341	0.12224
CcyaKS1_nu_g420	CMK228C mitochondrial translation initiation factor IF-2	6681.88	7247.36	7431.67	6918.5	5345.43	5910.45	6237.45	6717.63	-0.204689	0.00511438
CcyaKS1_nu_g421	CMF062C mitochondrial general import pore subunit Tom40	6319.5	6433.18	7162.71	7102.39	5849.88	5646.42	6197.2	6423.74	-0.151001	0.01982
CcyaKS1_nu_g422	CMF193C hypothetical protein	2874.17	3106.77	3025.61	3208.91	3231.33	3490.55	3394.57	3145.29	0.109229	0.0553374
CcyaKS1_nu_g423	CMF060C similar to dishevelled associated activator of morphogenesis	9490.07	10460.8	11164	10836.2	12912.3	13899.9	14008.3	14338.6	0.375946	9.48243e-10
CcyaKS1_nu_g424	CMF059C hypothetical protein, conserved	2486.91	2646.35	2844.04	2764.22	2962.55	3006.16	3606.61	4149.34	0.30397	0.00210015
CcyaKS1_nu_g425	CMR212C similar to vacuolar assembly protein Vps41	1942.8	2043.37	2371.45	2442.41	2051.92	2476.03	2938.1	4254.9	0.224085	0.138572
CcyaKS1_nu_g426	CMF058C probable zinc transporter	3925.62	4218.74	4364.48	4334.82	4677.5	4270.16	4602.99	4280.09	0.0737409	0.197477
CcyaKS1_nu_g427	CMF057C hypothetical protein, conserved	12270.1	12213.7	12339.2	12888.3	12812	12246	11089.8	10737.4	-0.0743157	0.248321
CcyaKS1_nu_g428	CMF056C NADH dehydrogenase type II	26920.1	25594.4	26008.7	25189.8	43350.1	42042.6	40412.9	37605.6	0.643499	2.38272e-33
CcyaKS1_nu_g429	CMF055C GTP cyclohydrolase I	3892.09	3828.02	4003.89	4145.08	3477.03	3904.27	4089.59	4329.28	-0.00568629	0.939117
CcyaKS1_nu_g430	CMF053C similar to hormone-sensitive lipase	7380.68	7664.48	7685.36	8178.15	6099.6	6950.96	7350.65	7659.3	-0.123477	0.0912989
CcyaKS1_nu_g431	CMF052C hypothetical protein, conserved	7247.63	7206.18	6942.96	7038.86	7985.04	8154.68	9014.56	8970.44	0.251701	3.55069e-06
CcyaKS1_nu_g432	CMR081C similar to meiotic check point regulator	1337.03	1224.97	1394.02	1404.26	1434.14	1432.4	1412.61	1491.07	0.0940382	0.127268
CcyaKS1_nu_g433	CMF051C probable calcium/calmodulin-dependent protein kinase	7987.54	8081.6	7581.85	7664.09	8088.34	7914.56	7836.57	7604.12	0.00558391	0.900765
CcyaKS1_nu_g434	CMF050C similar to ribulose-1,5 bisphosphate carboxylase/oxygenase large subunit N-methyltransferase	21975.5	19987	18015.4	18084.1	26070.2	23870.5	20978	21016.6	0.206496	0.0170467
CcyaKS1_nu_g435	CMF048C similar to E3 ubiquitin protein ligase Itch	255308	251448	261929	246225	257879	248599	235031	236651	-0.0480962	0.301946
CcyaKS1_nu_g436	CMF047C probable mercaptopyruvate sulfurtransferase	5224.78	5419.42	5241.79	5486.65	4855.01	5227.52	5177.26	5369.31	-0.0462247	0.338845
CcyaKS1_nu_g437	CMF016C hypothetical protein	1273.2	1344.29	1370.26	1436.86	1012.92	945.922	885.455	924.874	-0.503816	2.4524e-14
CcyaKS1_nu_g438	CMF046C similar to beta-tubulin folding cofactor D	4726.1	4785.81	5134.04	5286.04	3659.56	4286.79	4483.23	4902.67	-0.176537	0.03526
CcyaKS1_nu_g439	CMI042C tyrosine--tRNA ligase	3190.04	3301.07	3141	3164.6	2152.21	2239.03	2363.83	2515.51	-0.448244	1.01658e-14
CcyaKS1_nu_g440	CMF045C probable alpha-1,2-mannosidase, endoplasmic reticulum	8159.53	7873.57	7491.06	6961.96	5703.46	5385.52	5011.36	4560.79	-0.52972	1.13017e-11
CcyaKS1_nu_g441	CMF043C probable glutathione synthetase	4693.65	5200.82	5660.08	6038.33	4063.73	4761.83	5220.46	5928.31	-0.0864507	0.406657
CcyaKS1_nu_g442	CMF042C similar to programed cell death protein 5 (TFAR19)	2868.76	2957.87	2715.07	2777.6	3084.9	2640.26	2419.79	2334.38	-0.0922424	0.274001
CcyaKS1_nu_g443	CMT420C malonyl-CoA:Acyl carrier protein transacylase (MCT)	1856.26	1554.44	1360.08	1763.69	1308.78	1255.69	1331.13	1203.18	-0.315124	0.000623647
CcyaKS1_nu_g444	CMF039C hypothetical protein, conserved	5274.54	5851.32	5850.99	6085.97	5170.92	5197.37	5236.16	5369.31	-0.128916	0.017273
CcyaKS1_nu_g445	CMF038C similar to sedlin	1101.21	1222.85	1304.08	1335.72	1421.1	1700.58	1659	1727.39	0.35429	2.0412e-05
CcyaKS1_nu_g446	CMF035C hypothetical protein, conserved	8437.54	8651.85	8660.24	8681.35	8353.11	9309.53	8496.25	8416.24	0.0051882	0.919486
CcyaKS1_nu_g447	CMF033C nucleolar RNA helicase II/Gu	19658.4	20903.6	24314.3	25935.4	23890.9	30346.4	38498.7	58177.1	0.394256	0.0252361
CcyaKS1_nu_g448	CMF032C hypothetical protein	13307.5	12421.8	12295.9	12686	10995.7	10925.9	12066.5	13080.2	-0.0954537	0.152967
CcyaKS1_nu_g449	CMF031C hypothetical protein	6107.48	6522.94	6784.29	6078.45	6446.6	6120.42	5568.94	5428.09	-0.100133	0.147302
CcyaKS1_nu_g450	CMF030C hypothetical protein	5718.06	5116.34	5323.24	5329.51	5059.6	5308.6	5485.5	5318.93	-0.0183325	0.7371
CcyaKS1_nu_g451	CMT151C similar to triacylglycerol lipase	51637.7	50880.4	47773.4	44848.6	78166.6	72722.7	65031.9	62228.1	0.478735	1.23046e-09
CcyaKS1_nu_g452	CMF026C hypothetical protein	2995.33	3235.6	3131.67	2998.27	2312.67	2337.78	2379.54	2649.87	-0.336975	1.25808e-08
CcyaKS1_nu_g453	CMF025C hypothetical protein	13025.2	11683.6	11875.9	11524.1	7993.07	6995.66	6790.13	7000.73	-0.723667	1.78578e-27
CcyaKS1_nu_g454	CMF024C hypothetical protein, conserved	7971.31	7559.94	7317.98	6934.38	8160.55	7245.14	6867.68	6310.98	-0.0485977	0.551854
CcyaKS1_nu_g455	CMF022C tRNA pseudouridine 55 synthase	4725.02	4873.46	4831.98	4819.63	4804.87	4492.61	4320.28	4331.67	-0.0941919	0.0556332
CcyaKS1_nu_g456	CMF021C hypothetical protein, conserved	3581.63	3486.93	3455.78	3504.8	4403.71	4591.36	4570.6	4623.17	0.367742	3.48764e-22
CcyaKS1_nu_g457	CMF020C probable NADPH-dependent FMN and FAD containing oxidoreductase	2736.79	2748.78	2906.83	2881.24	2857.25	3184.95	3574.22	3657.51	0.211309	0.00728763
CcyaKS1_nu_g458	CMF018C probable nicotinamide mononucleotide adenylyl transferase	5460.6	5436.31	5327.49	5262.64	5290.27	4726.49	5055.54	4432.44	-0.127822	0.0376858
CcyaKS1_nu_g459	CMF017C similar to glutaredoxin	3898.58	3963.19	3494.81	3666.96	4256.28	4141.27	3853.99	3553.15	0.0631633	0.379057
CcyaKS1_nu_g460	CMK088C hypothetical protein, conserved	17340.2	18152.7	17772.7	17734.7	36764.1	36110.3	36726.8	37993	1.05257	1.52523e-221
CcyaKS1_nu_g461	CMF015C small GTP-binding protein of Sar1/Arf family	2235.95	2374.95	2577.62	2402.29	1717.96	1825.32	1738.52	1922.92	-0.394254	3.47696e-10
CcyaKS1_nu_g462	CMF014C hypothetical protein	12951.6	12984.6	12491.9	11779.1	17402.2	16936.2	15581.9	16971.6	0.4	4.18531e-14
CcyaKS1_nu_g463	CMF012C phosphoenolpyruvate synthase	81375.7	75668	67398.3	63469.3	77570.9	68669.8	59645.5	57664.9	-0.100969	0.302852
CcyaKS1_nu_g464	CML113C hypothetical protein, conserved	4794.25	4662.26	3983.52	4430.95	3277.46	3259.79	3015.65	2743.43	-0.507331	6.87871e-11
CcyaKS1_nu_g465	CMS290C hypothetical protein, conserved	7529.96	7244.19	7015.07	7690.01	7688.19	7836.6	8342.13	8800.1	0.137575	0.0190039
CcyaKS1_nu_g466	CMH120C hypothetical protein, conserved	837.264	700.131	567.62	824.168	498.438	572.75	556.6	539.81	-0.363014	0.001142
CcyaKS1_nu_g467	CMQ011C hypothetical protein, conserved	3310.11	3044.46	3200.39	3383.6	3143.07	3368.94	3185.48	3327.63	0.00778169	0.889964
CcyaKS1_nu_g468	CMQ012C hypothetical protein, conserved	2948.81	3046.57	3281.85	3240.67	2998.65	3338.79	3293.46	3292.84	0.039195	0.517903
CcyaKS1_nu_g469	CMQ013C hypothetical protein, conserved	8055.69	7755.3	8258.92	8033.55	7422.42	7348.04	8001.49	8964.44	-0.014127	0.847021
CcyaKS1_nu_g470	CMQ014C hypothetical protein	11183	10198.9	9813.3	9845.71	7913.84	7852.19	7660.86	8848.08	-0.327379	3.82999e-07
CcyaKS1_nu_g471	CMR305C similar to pleiotropic regulator 1 (PRL1)	4985.72	4837.56	4880.35	5438.17	7122.56	7080.9	7127.82	6615.67	0.45771	1.1225e-17
CcyaKS1_nu_g472	CMQ017C hypothetical protein	1447.36	1271.43	1310.02	1246.28	714.061	949.04	871.712	705.352	-0.654231	1.40905e-10
CcyaKS1_nu_g473	CMF166C hypothetical protein, conserved	3900.74	3673.84	3294.57	3585.88	4190.09	3773.29	3587.96	3461.98	0.0461605	0.5488
CcyaKS1_nu_g474	CMG178C squalene synthase	9803.77	9798.67	9579.97	8836.82	8218.72	7652.61	7047.32	6800.41	-0.332842	1.22286e-06
CcyaKS1_nu_g475	CMQ020C hypothetical protein, conserved	3198.69	3239.82	3213.12	3296.67	3340.64	3409.48	3333.71	3020.54	0.0153862	0.780084
CcyaKS1_nu_g476	CMQ021C glutamate 5-kinase	9146.08	9863.08	11004.5	11124.6	11305.6	13663.9	15663.3	17788.5	0.432322	0.000124832
CcyaKS1_nu_g477	CMQ022C probable peptidyl-tRNA hydrolase	1451.69	1492.13	1480.56	1342.41	1428.12	1496.84	1419.48	1342.33	-0.0160281	0.807753
CcyaKS1_nu_g478	CMT167C hypothetical protein, conserved	6860.37	6727.81	6780.05	6936.05	6008.34	6138.1	6344.45	6655.26	-0.113392	0.0130881
CcyaKS1_nu_g479	CMQ024C glutamate-5-semialdehyde dehydrogenase	7905.33	8437.48	8191.04	7735.14	13109.8	12023.6	12056.7	11048.1	0.562626	8.53282e-21
CcyaKS1_nu_g480	CMQ026C ubiquitin carboxy-terminal hydrolase (UCH) L3	645.796	685.347	867.127	787.39	1189.43	1451.11	1758.15	2185.63	1.05936	4.02831e-11
CcyaKS1_nu_g481	CMC046C hypothetical protein	9203.41	9570.57	8909.69	8802.55	6345.31	6252.44	5952.77	5719.59	-0.575389	1.14327e-29
CcyaKS1_nu_g482	CMQ028C adaptor-related protein complex 3, delta subunit	5069.01	5052.98	5050.04	5143.95	4786.81	5112.13	5150.76	5369.31	0.00597189	0.904643
CcyaKS1_nu_g483	CMQ029C arginine decarboxylase	2985.59	2819.53	2825.37	2781.78	3091.92	3019.67	3071.61	2730.24	0.0558153	0.331509
CcyaKS1_nu_g484	CMQ030C galactose-1-phosphate uridylyltransferase	3111.07	2819.53	3084.16	3146.22	3060.83	2986.41	2656.37	2697.85	-0.0818886	0.21886
CcyaKS1_nu_g485	CMQ031C hypothetical protein	6406.04	6372.99	6242.13	6004.89	4555.15	4345	4144.56	3766.67	-0.553685	2.32614e-18
CcyaKS1_nu_g486	CMQ032C hypothetical protein	1488.47	1761.42	1814.86	1728.58	939.712	967.751	878.584	1029.24	-0.811042	8.59924e-24
CcyaKS1_nu_g487	CMQ033C folylpolyglutamate synthase / dihydrofolate synthase	9213.14	9051.02	9232.95	9258.93	8491.51	8450.93	8306.79	8556.59	-0.118298	0.000151566
CcyaKS1_nu_g488	CMQ035C similar to exosome complex exonuclease RRP45	4654.71	4478.52	4463.75	4523.73	4576.21	4424	4233.89	4401.25	-0.034925	0.424906
CcyaKS1_nu_g489	CMH013C hypothetical protein	4721.78	4980.12	5515	5316.13	7851.66	8314.76	8258.69	8009.58	0.644518	5.3358e-29
CcyaKS1_nu_g490	CMQ038C similar to ubiquitin conjugating enzyme E2	5390.29	5558.81	5127.25	5311.12	6087.57	6234.77	6080.39	6150.23	0.194149	1.56152e-06
CcyaKS1_nu_g491	CMQ039C MAP kinase	10241.9	11140.8	10798.4	11267.5	11189.3	11105.7	10879.7	12186.5	0.0550941	0.317488
CcyaKS1_nu_g492	CMQ040C hypothetical protein	5595.82	5302.2	5268.09	5306.1	5050.58	5367.85	5154.68	4897.88	-0.0626998	0.184716
CcyaKS1_nu_g493	CMQ041C pseudouridylate synthase I	1947.12	2003.24	1777.53	1826.38	1874.41	1919.91	1795.45	1829.36	-0.0212532	0.73164
CcyaKS1_nu_g494	CMQ042C UDP-GlcNAc:dolichol phosphate N-acetylglucosamine-1-phosphate transferase	4343.17	4052.95	4250.79	3973.73	4419.76	4444.79	4088.6	3862.64	0.0147033	0.823716
CcyaKS1_nu_g495	CMQ044C aurora kinase	2529.1	2353.83	2388.42	2082.15	2071.98	2234.87	2206.77	1864.14	-0.137985	0.0788277
CcyaKS1_nu_g496	CMQ045C ATP-dependent Clp protease proteolytic subunit	2589.68	2250.35	2264.54	2225.92	2632.6	2541.51	2645.57	2611.48	0.150001	0.0143246
CcyaKS1_nu_g497	CMQ048C hypothetical protein	14797.1	14192.7	14349.2	14546.6	13232.2	13688.8	13384.9	12674.7	-0.123255	0.00178349
CcyaKS1_nu_g498	CMQ050C hypothetical protein, conserved	8432.13	8366.72	8683.15	8347.84	10372.9	10798.1	10609.8	10721.8	0.323957	7.34697e-22
CcyaKS1_nu_g499	CMQ051C 40S ribosomal protein S21	4973.82	5665.46	5505.66	5287.71	4339.52	4202.59	4265.3	4122.95	-0.327751	3.21824e-10
CcyaKS1_nu_g500	CMT213C hypothetical protein	2848.21	3002.22	2860.16	3076.84	2812.12	2983.29	3161.92	3448.79	0.0627925	0.373851
CcyaKS1_nu_g501	CMQ053C 5-amino-6-(5-phosphoribosylamino)uracil reductase	2189.43	2368.62	2421.51	2389.75	2856.24	3012.4	3056.88	3004.94	0.33574	4.70673e-11
CcyaKS1_nu_g502	CMQ054C hypothetical protein, conserved	24157.3	23438	25395.3	25841.8	28621.6	29999.2	32490.9	37659.5	0.34866	1.84135e-05
CcyaKS1_nu_g503	CMQ056C RNA polymerase I, II, III common subunit	2701.09	2595.66	2619.2	2617.95	2319.69	2581.01	2413.9	2156.84	-0.140818	0.0232801
CcyaKS1_nu_g504	CMQ057C hypothetical protein, conserved	2363.59	2433.03	2324.78	2426.53	3508.12	3487.44	3814.72	3247.26	0.541992	9.7129e-21
CcyaKS1_nu_g505	CMQ058C hypothetical protein, conserved	3670.33	3709.74	3493.11	3353.51	3821.03	3744.19	3756.8	3647.92	0.0680859	0.172673
CcyaKS1_nu_g506	CMQ059C hypothetical protein, conserved	1410.58	1469.96	1657.04	1568.93	1455.2	1567.53	1592.25	2034.48	0.0963398	0.321663
CcyaKS1_nu_g508	CMQ062C hypothetical protein, conserved	1751.33	1856.46	1750.37	1620.75	1854.35	1834.67	1639.37	1409.5	-0.0396352	0.66235
CcyaKS1_nu_g509	CMQ063C hypothetical protein, conserved	1645.32	1597.73	1570.5	1454.41	1846.33	1745.28	1710.05	1539.06	0.113226	0.108091
CcyaKS1_nu_g510	CMQ064C acetylornithine transaminase	9423	9076.36	8779.87	8702.24	17595.8	17485	17659	14824.4	0.89518	1.96849e-41
CcyaKS1_nu_g511	CMQ065C hypothetical protein, conserved	2054.22	2134.19	2025.28	2057.08	1877.42	2109.09	2148.85	2373.96	0.0338385	0.652678
CcyaKS1_nu_g512	CMQ350C probable 1,4-benzoquinone reductase	8841.03	8574.76	8387.04	8451.48	8426.32	8725.35	8529.62	9061.61	0.0179201	0.683526
CcyaKS1_nu_g513	CMQ067C phosphomannomutase	6271.9	6346.59	6342.25	6478.83	6536.86	6801.28	6943.26	7493.76	0.118656	0.0221677
CcyaKS1_nu_g514	CMQ068C probable ubiquinone biosynthesis monooxgenase COQ6	3258.19	3259.89	3242.82	3261.57	3258.4	3357.5	3682.2	3597.53	0.0858913	0.10618
CcyaKS1_nu_g515	CMS472C hypothetical protein	4002.42	4172.27	3909.71	4083.23	3577.32	3873.08	3878.53	3701.9	-0.0985489	0.0412373
CcyaKS1_nu_g516	CMQ071C probable U3 snoRNP component Imp4p	1913.59	2049.7	2210.24	2200.01	2397.92	2466.67	2515.99	2719.44	0.25137	0.000153497
CcyaKS1_nu_g517	CMI310C hypothetical protein, conserved	3894.25	4032.88	4003.04	4523.73	4401.7	4351.24	4840.55	4426.44	0.118838	0.0632178
CcyaKS1_nu_g518	CMQ073C hypothetical protein, conserved	15692.7	15292	15799.2	16274.4	15939	16755.3	17242.8	17186.3	0.0849439	0.0514067
CcyaKS1_nu_g519	CMQ074C small GTP-binding protein Arf1	9424.08	10451.3	10183.2	9879.99	11314.7	10699.3	10882.7	10010.5	0.0951364	0.0858186
CcyaKS1_nu_g520	CMM114C calcium-transporting ATPase	5459.52	5296.92	5416.57	5225.02	5246.14	5438.53	5205.73	5209.77	-0.0176204	0.661881
CcyaKS1_nu_g521	CMQ077C cleavage and polyadenylation specific factor 2, 100kD subunit	7548.35	7084.74	7459.67	7596.39	8753.26	8747.18	8915.42	9020.82	0.249371	1.13093e-10
CcyaKS1_nu_g522	CMQ078C 60S ribosomal protein L6	14355.7	14572.9	15263.8	13543.6	8690.08	8104.78	7735.46	7463.77	-0.838692	4.0884e-42
CcyaKS1_nu_g523	CMQ079C unknown zinc-finger protein Mpe1p	18743.2	19249.9	20190	21404.1	21313.5	22623.1	24028	24791.7	0.205924	0.00140825
CcyaKS1_nu_g524	CMQ081C hypothetical protein	872.961	857.476	859.491	1043.17	1228.55	1320.13	1420.46	1428.7	0.533004	2.67955e-10
CcyaKS1_nu_g525	CMQ082C histidinol dehydrogenase	5933.32	6345.53	6948.05	6836.58	5687.41	6518.54	7233.84	8322.67	0.0705477	0.479097
CcyaKS1_nu_g526	CMG195C hypothetical protein, conserved	3237.64	3226.09	3169	3237.33	3453.97	3632.96	3763.68	3421.2	0.142937	0.00273393
CcyaKS1_nu_g527	CMP297C probable carboxyl-terminal protease	1476.57	1333.73	1300.69	1369.16	1228.55	1261.92	1158.36	1193.58	-0.164965	0.00813292
CcyaKS1_nu_g528	CMQ086C retromer component VPS26	3615.16	3583.02	3360.75	3407.01	3167.14	3223.41	3082.41	3253.25	-0.127419	0.00655802
CcyaKS1_nu_g529	CMQ087C chloroplast F-type ATPase CF1 subunit gamma, precursor	34717.2	36442.7	38418.3	38061.3	23979.2	25171.9	26882.7	32677.7	-0.400669	5.06651e-06
CcyaKS1_nu_g530	CMQ088C hypothetical protein, conserved	2385.23	2358.06	2275.57	2248.49	2221.41	2040.49	1876.93	2034.48	-0.168334	0.00651219
CcyaKS1_nu_g531	CMQ089C probable protease	6267.58	6640.16	6878.47	7111.58	7979.03	8552.79	9755.71	11169.3	0.429459	4.75664e-06
CcyaKS1_nu_g532	CMQ091C hypothetical protein	997.36	949.348	942.64	987.999	1111.21	1095.61	1197.62	965.66	0.156238	0.0339873
CcyaKS1_nu_g533	CMQ093C thioredoxin	6835.49	6389.88	6385.52	5892.88	4428.78	4026.92	4113.15	3813.46	-0.61907	7.50563e-22
CcyaKS1_nu_g534	CMQ095C hypothetical protein, conserved	9854.61	9434.35	9805.66	9136.9	9169.46	8782.52	8140.89	8119.94	-0.150315	0.00750446
CcyaKS1_nu_g535	CMQ096C phosphopantothenatecysteine ligase	673.921	695.907	667.739	686.249	690.994	637.198	692.069	633.377	-0.0304865	0.661451
CcyaKS1_nu_g536	CMQ097C probable ATP-dependent protease Lon	2052.05	2018.02	2155.09	2082.99	1651.77	1758.79	1961.35	2011.69	-0.154422	0.0302996
CcyaKS1_nu_g537	CMQ098C DNA polymerase epsilon, catalytic subunit	7466.14	7421.6	7771.05	8079.52	5625.23	6085.08	6217.82	6381.75	-0.325433	2.2213e-09
CcyaKS1_nu_g538	CMQ101C gamma-glutamyltransferase	1512.27	1586.12	1661.29	1451.91	1378.98	1394.97	1312.48	1293.14	-0.193553	0.00203619
CcyaKS1_nu_g539	CMQ100C similar to DNA repair and recombination protein (Rad51-like) Trad	2828.74	2943.08	2833.86	2976.53	2505.23	2937.55	2737.84	2823.81	-0.0656672	0.278006
CcyaKS1_nu_g540	CMQ102C hypothetical protein, conserved	1712.39	1702.28	1513.65	1576.45	1553.48	1634.05	1636.42	1593.04	-0.0153859	0.811596
CcyaKS1_nu_g541	CMR047C hypothetical protein	1154.21	1213.35	1163.24	1059.05	973.81	949.04	844.226	777.326	-0.337452	4.46333e-05
CcyaKS1_nu_g542	CMQ103C probable pantothenate kinase	4199.3	4514.42	4395.03	4595.61	5034.53	4885.53	4858.22	5159.38	0.163952	0.000495599
CcyaKS1_nu_g543	CMQ106C hypothetical protein, conserved	8261.22	7814.43	7509.73	7635.67	10115.2	8647.39	8793.69	7710.88	0.155556	0.0462742
CcyaKS1_nu_g544	CMQ105C hypothetical protein	4948.94	5093.11	4758.17	4323.96	6323.25	5518.57	4738.46	5129.39	0.156501	0.0727208
CcyaKS1_nu_g545	CMQ107C hypothetical protein	41493.2	40275	42067.5	40394.3	29282.5	27951.5	24436.4	25961.3	-0.592189	2.11323e-22
CcyaKS1_nu_g546	CMQ110C similar to nuclear LIM interactor-interacting factor	12696.3	11976.1	11086.8	12212.9	24631.1	24542	23828.8	23606.5	1.00278	9.10264e-89
CcyaKS1_nu_g547	CMQ111C DNA topoisomerase VI subunit A	1925.49	1784.65	1600.2	1678.43	1612.65	1621.58	1630.53	1564.25	-0.105989	0.113928
CcyaKS1_nu_g548	CMQ114C hypothetical protein	29257.7	26911.2	25514.1	25926.2	40456.8	36717.4	34007.6	32095.9	0.383104	5.7168e-07
CcyaKS1_nu_g549	CMQ113C similar to translationally controlled tumor protein p23	5536.32	5935.8	6348.18	5650.48	5725.52	5457.24	5441.33	5768.77	-0.0606125	0.290691
CcyaKS1_nu_g550	CMQ116C similar to phytoene synthase	2777.9	2889.23	2470.72	2702.37	3815.01	3659.99	3563.42	3567.54	0.413332	2.44095e-12
CcyaKS1_nu_g551	CMQ117C eukaryotic translation initiation factor eIF-1A	14999.3	14240.2	13155.4	12493.8	17549.6	14255.4	13823.7	13722	0.0930704	0.28682
CcyaKS1_nu_g553	CMQ118C 60S ribosomal protein L39	1583.66	1517.48	1696.92	1510.42	1273.68	1205.79	1204.49	1157.59	-0.363153	3.47196e-09
CcyaKS1_nu_g554	CMQ477C hypothetical protein	4005.67	4099.41	3824.86	3896.83	3910.28	3769.13	3751.9	3976.6	-0.034239	0.45992
CcyaKS1_nu_g555	CMQ120C 3-deoxy-7-phosphoheptulonate synthase	19619.4	19847.6	19808.2	18230.3	19207.4	18983.9	18582.8	20276.5	-0.00736863	0.886863
CcyaKS1_nu_g556	CMQ121C hypothetical protein, conserved	1027.65	1108.8	926.519	830.019	1001.89	967.751	990.493	882.889	-0.0126522	0.894283
CcyaKS1_nu_g557	CMQ122C small GTP-binding protein of Rab family, Rab6	3147.85	3405.61	3277.6	3085.2	2935.47	2736.94	2717.23	2868.19	-0.188778	0.000380517
CcyaKS1_nu_g558	CMQ102C hypothetical protein, conserved	6247.02	6055.13	6668.9	6364.32	3619.45	3576.83	3748.95	3929.82	-0.759264	6.76929e-50
CcyaKS1_nu_g559	CMQ124C hypothetical protein, conserved	10350	10541	10614.2	10360.6	12536.2	11806.3	12735	13423.3	0.261415	4.41338e-08
CcyaKS1_nu_g560	CMQ125C probable transcriptional regulator, SIN3	22121.5	23514.1	22556.3	23154.4	26275.8	25555.5	24686.7	24962	0.147122	0.000209945
CcyaKS1_nu_g561	CMQ127C hypothetical protein, conserved	1256.98	1254.53	1286.27	1378.35	1741.02	1716.17	1766.98	1591.84	0.379514	1.32062e-10
CcyaKS1_nu_g562	CMQ128C conserved unknown protein	2824.41	3066.64	2969.61	2874.56	3911.29	3957.28	3807.85	4127.75	0.417545	2.41518e-18
CcyaKS1_nu_g563	CMQ129C unknown metyltransferase	1222.36	1119.36	1171.72	1187.77	1595.6	1299.34	1370.39	1186.38	0.186388	0.0309904
CcyaKS1_nu_g564	CMQ132C hypothetical protein, conserved	2169.96	2235.56	1935.34	1950.92	2854.24	2400.15	2264.68	2128.05	0.187594	0.0384498
CcyaKS1_nu_g565	CMQ133C probable CLC-type chloride channel	7317.94	7399.42	7023.56	6560.74	7546.78	7255.53	6797	6712.84	0.000792021	0.9902
CcyaKS1_nu_g566	CMQ134C similar to ubiquinone/menaquinone biosynthesis methyltransferase	1404.09	1413.99	1271.84	1311.48	1550.47	1412.65	1427.33	1327.93	0.0732959	0.282108
CcyaKS1_nu_g567	CMQ136C hypothetical protein, conserved	9736.7	9928.56	11105.5	10530.3	17347.1	17630.5	17375.3	21375.3	0.813474	1.57215e-24
CcyaKS1_nu_g568	CME085C probable XPA-binding protein 1	5686.69	5895.67	5804.32	6033.31	6219.95	6248.28	6271.81	5797.56	0.0620541	0.173031
CcyaKS1_nu_g569	CMQ146C hypothetical protein	4040.28	3483.76	2783.8	2741.65	3374.74	2881.42	2448.25	1992.5	-0.201071	0.113363
CcyaKS1_nu_g570	CMI121C similar to leucine-rich repeats containing F-box protein	3332.83	3211.31	3068.03	2942.26	3302.53	2786.83	2654.4	2567.1	-0.12876	0.115281
CcyaKS1_nu_g571	CMQ138C hypothetical protein, conserved	1339.19	1190.12	1182.75	1132.6	1162.35	957.356	824.592	821.711	-0.305685	0.00340556
CcyaKS1_nu_g572	CMH116C similar to indigoidine systhesis protein IdgA	1817.32	1892.36	1898.01	1615.74	1648.76	1771.26	1628.57	1789.77	-0.0680616	0.331954
CcyaKS1_nu_g573	CMQ139C hypothetical protein, conserved	3069.97	2861.77	2726.95	2812.7	2783.03	2492.66	2557.22	2405.15	-0.150346	0.0180249
CcyaKS1_nu_g574	CMQ141C hypothetical protein, conserved	4807.23	4308.5	4400.97	4378.29	3776.9	3702.61	3222.78	3388.81	-0.324428	8.24178e-07
CcyaKS1_nu_g575	CMQ142C similar to light harvesting protein	22581.2	21157.1	22678.5	21027.2	15292.1	13991.3	11714.1	15463.8	-0.597051	1.41765e-12
CcyaKS1_nu_g576	CMQ148C trehalose-phosphatase	3473.45	3616.82	3484.63	3523.19	3292.5	3372.05	3353.34	3950.21	-0.0117256	0.86726
CcyaKS1_nu_g577	CMO023C similar to rRNA biogenesis protein; rrp5 homolog; multiple S1 rna binding domain protein	6657	6515.55	6718.96	6823.21	6475.69	6323.12	6636.01	6808.8	-0.0230608	0.591229
CcyaKS1_nu_g578	CMT122C ATP-dependent Hsl protease ATP-binding subunit HslU, heat shock protein HslU	8243.91	8527.24	8332.73	8060.3	9335.94	10629.7	10208.3	10700.2	0.289137	8.89005e-08
CcyaKS1_nu_g579	CMC083C glutamate--tRNA ligase, cytoplasmic	3464.8	3475.31	3314.94	3457.99	3179.17	3022.79	2822.27	2990.55	-0.182059	0.000359045
CcyaKS1_nu_g580	CMQ151C hypothetical protein, conserved	656.614	658.947	555.742	658.666	739.133	686.053	765.693	574.598	0.10459	0.279432
CcyaKS1_nu_g581	CMQ152C hypothetical protein, conserved	9543.07	9793.39	9866.75	10138.3	10036	9596.43	9285.5	9943.3	-0.0157544	0.732319
CcyaKS1_nu_g582	CMQ153C hypothetical protein, conserved	7299.55	7481.79	6967.56	6951.1	8806.41	8342.82	7679.51	7287.43	0.148431	0.0260164
CcyaKS1_nu_g583	CMQ154C fumarylacetoacetase	2174.29	2073.99	2010	2208.37	2150.21	2229.67	2296.1	2523.91	0.10715	0.0991558
CcyaKS1_nu_g584	CMD046C hypothetical protein	591.71	710.691	577.802	794.077	660.907	792.079	789.253	950.065	0.19475	0.0865211
CcyaKS1_nu_g585	CMJ195C similar to outward rectifying potassium channel KCO	2062.87	2084.55	2015.94	1837.24	1777.13	1343	1388.06	1112.01	-0.437469	8.22769e-05
CcyaKS1_nu_g586	CMQ156C similar to Polycomb-group developmental gene, enhancer of zeste	8737.18	8855.65	8632.24	8697.23	7858.68	8262.78	7892.53	8758.12	-0.085756	0.0738833
CcyaKS1_nu_g587	CMQ158C unknown deacetylase	1642.08	1320.01	1203.12	1240.43	1724.98	1572.72	1252.6	1333.93	0.0919627	0.403638
CcyaKS1_nu_g588	CMQ159C hypothetical protein, conserved	2965.04	2832.2	2852.53	3040.9	3166.14	3228.61	3176.64	3224.46	0.124471	0.0047476
CcyaKS1_nu_g589	CMQ160C cytochrome c reductase (Complex III) subunit 10(XI)	706.374	597.699	643.982	644.456	795.295	651.75	630.224	560.203	0.0199732	0.851556
CcyaKS1_nu_g590	CMQ161C hypothetical protein	1841.11	1833.22	1745.28	1889.9	2217.4	1702.66	1817.05	1591.84	0.00349813	0.970789
CcyaKS1_nu_g591	CMQ162C hypothetical protein, conserved	1565.27	1506.92	1612.08	1460.27	1945.61	1834.67	1740.48	1633.82	0.203618	0.00278062
CcyaKS1_nu_g592	CMM173C hypothetical protein, conserved	2617.8	2372.84	2335.81	2066.27	2203.36	1914.71	1685.51	1659.02	-0.28557	0.00322668
CcyaKS1_nu_g594	CMQ167C sulfate binding protein of chloroplast sulfate ABC transporter (SbpA)	2400.37	2607.28	2553.02	2610.42	2242.47	2272.29	2295.12	2411.15	-0.134789	0.00856627
CcyaKS1_nu_g595	CMQ168C similar to glutathione-S-transferase	4045.69	3694.96	3364.15	3632.69	3868.16	3503.03	3627.23	3637.12	-0.00790131	0.909765
CcyaKS1_nu_g596	CMC168C hypothetical protein	3539.44	3198.64	3061.25	2923.87	3201.24	2792.03	2931.23	2831	-0.0986395	0.177009
CcyaKS1_nu_g597	CMQ170C hypothetical protein	2476.09	2412.97	2379.08	2455.79	4330.5	3912.58	3974.73	3658.71	0.693531	1.15831e-31
CcyaKS1_nu_g598	CMQ171C Sm protein F	365.627	391.778	435.26	473.938	406.172	362.777	412.296	563.801	0.0430214	0.73075
CcyaKS1_nu_g599	CMQ172C triose-phosphate isomerase	8554.37	8259.01	8820.6	7755.2	6257.06	5889.66	5839.88	5132.99	-0.505228	3.26134e-13
CcyaKS1_nu_g600	CMQ173C tousled-like kinase	2585.35	2676.97	2519.93	2587.85	1487.29	1742.16	1904.42	1898.93	-0.528507	2.40262e-11
CcyaKS1_nu_g601	CMQ174C hypothetical protein	3539.44	3378.16	3216.52	3084.36	2862.26	2444.84	2482.61	2781.82	-0.29958	2.42037e-05
CcyaKS1_nu_g602	CMQ175C mitochondrial ribosomal protein S9 precursor	1995.8	1897.64	1850.49	1912.47	2070.98	2165.23	2276.46	2257.6	0.186766	0.000485231
CcyaKS1_nu_g603	CMS064C hypothetical protein, conserved	494.353	489.986	537.076	537.465	496.433	557.158	658.692	618.982	0.147031	0.114345
CcyaKS1_nu_g604	CMQ177C similar to ribosome biogenesis protein SSF1	1802.17	1957.83	2039.7	2110.57	2206.37	2239.03	2267.63	2361.97	0.183904	0.002794
CcyaKS1_nu_g605	CMQ178C hypothetical protein	9659.9	9264.33	9556.22	9638.42	10750	10569.4	11138.9	11581.9	0.201719	3.49466e-06
CcyaKS1_nu_g606	CMQ180C hypothetical protein, conserved	1922.24	1797.32	1882.73	1888.23	2058.94	2128.84	1984.91	2110.06	0.137131	0.00591538
CcyaKS1_nu_g607	CMQ181C hypothetical protein, conserved	1895.2	2023.3	1706.25	1810.49	2114.1	1959.41	2003.56	1842.55	0.0803747	0.252019
CcyaKS1_nu_g608	CML127C hypothetical protein, conserved	1026.57	914.5	994.396	1040.66	1110.2	1114.32	1194.68	1047.23	0.152884	0.0252328
CcyaKS1_nu_g609	CME004C ubiquitin-like protein Smt3	1332.7	1277.77	1463.6	1431.85	980.831	1189.16	1415.55	1587.04	-0.0659938	0.564979
CcyaKS1_nu_g610	CMQ184C similar to vacuolar sorting protein VPS20	6729.48	6826.01	6519.57	6309.98	5637.27	5369.92	5282.3	4769.52	-0.308861	2.33284e-07
CcyaKS1_nu_g611	CMQ185C box C/D snoRNP component Nop56	5989.57	6686.62	7082.1	6874.2	6263.07	6818.95	7477.29	8034.77	0.0852893	0.303106
CcyaKS1_nu_g612	CMN072C similar to mitochondrial distribution and morphology mutant Mdm38	874.043	814.18	802.644	833.363	2552.37	2600.76	2971.48	2682.26	1.69308	5.32156e-139
CcyaKS1_nu_g613	CMQ187C DNA repair protein RAD50	6293.54	5947.42	6083.46	6123.58	6871.83	7082.98	7093.46	6851.99	0.186234	6.26454e-07
CcyaKS1_nu_g614	CMQ189C small GTP-binding protein of Rab family	1294.84	1143.65	1070.76	1095.83	1307.77	1408.49	1254.56	1151.59	0.133635	0.105009
CcyaKS1_nu_g615	CMQ190C hsp90 co-chaperone p23	22624.5	23962.9	24883.7	23151.1	28339.8	25284.2	27069.2	26663	0.173455	0.000867594
CcyaKS1_nu_g616	CMQ191C citrate synthase, mitochondrial precursor	4707.71	4929.43	5713.54	4985.97	4208.14	4208.83	4519.55	4022.18	-0.243055	0.000477275
CcyaKS1_nu_g617	CMQ192C hypothetical protein, conserved	2552.9	2445.71	2351.09	2358.83	2197.34	2171.46	2146.89	2125.65	-0.159612	0.00095503
CcyaKS1_nu_g618	CMB119C similar to cell division control protein 48, AAA family (cdc48-1)	5760.24	5906.23	6202.25	6288.25	5220.06	6016.48	6288.5	6135.84	-0.0255013	0.720271
CcyaKS1_nu_g619	CMQ195C cyclin dependent kinase, C-type	3953.74	4219.79	4266.06	4183.53	3553.25	3700.53	4034.61	4018.58	-0.109687	0.0607719
CcyaKS1_nu_g620	CMI119C similar to DNA repair protein rad16	3704.95	3573.52	3453.24	3364.38	3565.29	3488.48	3538.88	3308.43	-0.0164785	0.76109
CcyaKS1_nu_g621	CMQ197C similar to mitochondrial division protein Fis1p	3119.73	2894.51	2929.74	2699.86	3071.87	2776.44	2726.06	2563.5	-0.0538293	0.450074
CcyaKS1_nu_g622	CMQ198C similar to prenylated Rab receptor 2	7148.11	6986.53	6918.35	6731.26	8978.91	8252.39	8758.35	7690.49	0.26472	4.07861e-06
CcyaKS1_nu_g623	CMQ199C diacyl-glycerol acyltransferase	6791.14	6614.81	6139.46	6318.34	10054	9677.51	9594.72	8898.47	0.549405	8.53989e-24
CcyaKS1_nu_g624	CMQ200C NADH dehydrogenase I (Complex I) iron-sulfur protein 30kDa subunit (NADH-coenzyme Q reductase)	3497.25	3549.23	3592.38	3439.61	3236.34	3244.2	3547.71	4017.39	-0.00317969	0.966728
CcyaKS1_nu_g625	CML121C hypothetical protein	1539.31	1465.73	1454.26	1414.29	1234.56	1175.65	1238.85	1337.53	-0.223091	0.000204972
CcyaKS1_nu_g626	CMQ201C similar to myo-inositol monophosphatase	2957.47	3012.78	2985.73	2917.19	3238.35	3169.36	3186.46	2546.7	0.0270302	0.738912
CcyaKS1_nu_g627	CMQ203C hypothetical protein	16600.3	15369.1	14250.7	13832	13165	13072.4	11330.3	11739.1	-0.26103	0.000460863
CcyaKS1_nu_g628	CMQ204C Ste20/SPS1-like serine/threonine kinase	12017	12794.6	12521.6	12375.1	10438.1	11309.5	11080	10643.9	-0.187249	1.58998e-05
CcyaKS1_nu_g629	CMO236C hypothetical protein, conserved	13411.4	13923.4	13865.5	14505.7	13485.9	13427.9	14544.2	16711.3	0.0524433	0.48199
CcyaKS1_nu_g630	CMQ208C similar to endoplasmic reticulum translocon component SEC63	11847.2	11626.6	11753.7	11732.3	13286.3	12595.3	13656.8	12891.9	0.154493	7.66213e-05
CcyaKS1_nu_g631	CMQ209C MAP kinase	3472.37	3240.88	2893.25	3025.85	4252.27	3532.13	3571.27	3147.69	0.170097	0.0583874
CcyaKS1_nu_g632	CMQ210C chorismate mutase	1742.68	1686.44	1495.84	1574.78	1528.41	1387.7	1351.74	1235.56	-0.214712	0.00611383
CcyaKS1_nu_g633	CMQ211C adenylosuccinate lyase	3574.06	3588.3	3749.35	3639.38	3870.17	3486.4	3576.18	3627.52	0.000587394	0.990504
CcyaKS1_nu_g634	CMQ213C sigma subunit for chloroplast RNA polymerase	17069.8	16458.9	16315.1	16232.6	21191.2	20742.7	19394.6	20989	0.309067	5.69089e-13
CcyaKS1_nu_g635	CMQ214C similar to aspartyl beta-hydroxylase	14637	13055.4	11610.3	11317.7	16948.9	14474.7	13145.4	11922.6	0.124321	0.225585
CcyaKS1_nu_g636	CMQ215C chromodomain helicase DNA binding protein CHD	13081.4	12630.9	13227.5	13485.1	12219.3	12981	13796.2	14277.4	0.0197253	0.748931
CcyaKS1_nu_g637	CMQ219C probable tRNA/rRNA cytosine-C5-methylase NOL1	4065.16	4212.4	4448.48	4715.98	4597.27	4995.71	5191.99	5510.86	0.199945	0.00467644
CcyaKS1_nu_g638	CMQ221C probable polyadenylation factor I subunit 2 Pfs2p	7855.57	7795.43	8052.74	8236.66	11073	10255.5	10247.5	10044.1	0.371683	4.00035e-16
CcyaKS1_nu_g639	CMQ222C presequence protease	18253.2	17126.3	17407	17144.5	26913.7	25297.7	26316.3	25284.7	0.562012	7.95607e-43
CcyaKS1_nu_g640	CMQ224C heat shock protein of Hsp90 family	62724.5	64368.8	63393.6	59529.8	104655	97376.9	101494	100071	0.683835	1.1171e-60
CcyaKS1_nu_g641	CMQ225C 20S core proteasome subunit alpha 5	3750.38	3475.31	3469.36	3480.56	4128.92	3701.57	3716.56	3366.01	0.063706	0.354425
CcyaKS1_nu_g642	CMQ226C similar to sodium-dependent transporter	12620.6	12282.4	12661.6	13134	12390.8	13366.6	12817.5	12789.9	0.0163673	0.714431
CcyaKS1_nu_g643	CMQ227C hypothetical protein	5027.91	4953.72	4523.99	4440.14	3918.31	3415.71	3533.97	2998.94	-0.414516	3.68803e-07
CcyaKS1_nu_g644	CMQ228C unknown coiled-coil protein	4175.5	4239.86	3664.5	3717.95	2344.77	2379.36	2141.98	2024.89	-0.80799	2.12662e-26
CcyaKS1_nu_g645	CMQ230C diaminopimelate epimerase	3260.35	3133.17	3226.7	3044.24	4175.05	4029	4066.03	3536.35	0.303566	8.62437e-07
CcyaKS1_nu_g646	CMQ232C similar to GTP-binding protein	1899.53	1730.79	2090.61	1668.4	2108.08	2040.49	2167.5	2056.08	0.160904	0.0329493
CcyaKS1_nu_g647	CMQ233C hypothetical protein, conserved	3339.32	2958.92	3518.57	3445.46	2284.59	2355.45	2576.85	2852.6	-0.36399	9.03625e-06
CcyaKS1_nu_g648	CMQ234C dihydrolipoamide dehydrogenase	5900.87	6243.1	7261.98	6765.53	4095.82	4875.13	5596.43	6457.33	-0.255344	0.020264
CcyaKS1_nu_g649	CMQ236C chromosome assembly complex Condensin II, subunit D3	5767.82	5561.98	5689.78	6430.35	2992.64	3224.45	3817.67	4059.37	-0.695481	4.72522e-13
CcyaKS1_nu_g650	CMQ237C V-type ATPase V1 subunit F	371.035	323.137	307.143	368.619	261.755	281.698	344.562	332.283	-0.128996	0.225585
CcyaKS1_nu_g651	CMQ238C hypothetical protein	2874.17	3002.22	3230.09	3239.83	2846.21	3285.78	3559.49	3403.2	0.0711931	0.358363
CcyaKS1_nu_g652	CMN049C similar to formin	2225.13	2305.26	2159.33	2038.69	2131.15	2062.32	2180.26	1864.14	-0.0714057	0.289082
CcyaKS1_nu_g653	CMQ240C similar to DnaJ (Hsp40) homolog	1817.32	1974.73	2052.43	1976	1896.47	1806.61	1747.35	1733.39	-0.11287	0.0568798
CcyaKS1_nu_g654	CMQ241C probable plastid-specific ribosomal protein PSRP-1 precursor	27639.4	25844.7	26151.3	24641.5	16054.3	14699.2	15339.4	17928.9	-0.684127	2.60134e-23
CcyaKS1_nu_g655	CMS011C hypothetical protein	5184.76	4753.08	5240.09	4866.44	5343.42	5348.1	5533.6	4782.72	0.0596416	0.338195
CcyaKS1_nu_g656	CMQ243C N-ethylmaleimide sensitive fusion protein	14380.6	15339.5	15432.7	15864.8	18888.5	19059.8	20292.8	20765.9	0.360054	1.81787e-12
CcyaKS1_nu_g657	CMQ244C hypothetical protein	972.481	1186.95	1278.63	1265.51	1584.57	1678.75	1505.86	1991.3	0.462095	7.75515e-06
CcyaKS1_nu_g658	CMQ245C hypothetical protein	2451.21	2359.11	2480.05	2164.9	4555.15	4765.99	4825.83	4528.41	0.972819	3.78532e-65
CcyaKS1_nu_g659	CMQ246C hypothetical protein	1837.87	1722.34	1862.37	1544.69	1830.28	1547.78	1575.56	1236.76	-0.134427	0.185203
CcyaKS1_nu_g660	CMQ247C plasma membrane H+-ATPase	158076	158698	155945	147296	244876	230420	227874	223155	0.569308	6.32358e-36
CcyaKS1_nu_g661	CMQ249C hypothetical protein, conserved	5400.03	5332.82	5869.65	6255.65	5771.66	6437.46	6861.79	7151.88	0.175865	0.024985
CcyaKS1_nu_g662	CMQ250C probable phosphoserine phosphatase	3750.38	3886.1	3797.71	3748.04	4744.69	4706.74	4304.57	4209.32	0.232281	1.87854e-05
CcyaKS1_nu_g663	CMQ251C hypothetical protein	8887.54	9119.66	9843.84	10150	17396.2	19186.6	20053.3	21384.9	1.02179	1.28257e-43
CcyaKS1_nu_g664	CMI064C hypothetical protein	10.8174	1.056	8.48461	4.17935	39.1129	29.1053	70.6794	13.1954	1.90863	4.48268e-05
CcyaKS1_nu_g665	CMS475C tRNA isopentenyltransferase	3168.4	3034.96	3217.36	3061.79	3067.85	3378.29	3264.01	3188.48	0.042028	0.406657
CcyaKS1_nu_g666	CMJ282C MYB-related protein	5788.37	6256.83	7219.55	6939.39	3281.47	3705.73	4653.06	6865.18	-0.272735	0.0818691
CcyaKS1_nu_g667	CMQ254C hypothetical protein, conserved	1529.57	1591.4	1646.86	1526.3	1523.4	1512.44	1459.72	1756.18	-0.00925646	0.900418
CcyaKS1_nu_g668	CMQ255C CAD complex (carbamoyl-phosphate synthase II / aspartate carbamoyltransferase catalytic chain / dihydroorotase)	30195.6	29612.5	30069.5	30261.8	30534.1	31100	31707.5	32630.9	0.0649861	0.0678815
CcyaKS1_nu_g669	CMQ256C hypothetical protein, conserved	4099.78	3680.18	3684.02	3652.75	3104.96	2838.8	3008.78	3122.5	-0.308995	9.23699e-08
CcyaKS1_nu_g670	CMQ257C hypothetical protein, conserved	4414.56	4565.11	3853.71	3697.05	3662.57	3251.48	3293.46	3650.31	-0.228589	0.00418228
CcyaKS1_nu_g671	CMQ258C similar to mitochondrial carrier protein	2895.81	3060.3	3178.33	3254.04	3206.25	3628.8	3470.16	3499.17	0.144391	0.0155481
CcyaKS1_nu_g672	CMQ259C hypothetical protein	1089.31	1109.86	1241.3	1061.56	1064.07	1224.5	1288.92	1211.57	0.0744452	0.348197
CcyaKS1_nu_g673	CMQ260C unknown kinase with aarF domain	25709.6	26853.1	25267.2	24927.3	30429.8	28827.7	28778.3	27554.3	0.163194	0.000460176
CcyaKS1_nu_g674	CMQ261C hypothetical protein, conserved	2722.73	3008.56	2910.22	3013.31	2537.32	2559.19	2600.41	2739.84	-0.151236	0.00502518
CcyaKS1_nu_g675	CMQ264C glycerol-3-phosphate transporter	7704.12	7800.71	8267.4	8020.17	11420	10811.6	11073.1	10725.4	0.460775	1.5684e-28
CcyaKS1_nu_g676	CMQ266C hypothetical protein, conserved	4898.1	4721.4	4802.29	4710.96	4389.67	3915.7	3740.12	3905.82	-0.249293	1.52778e-05
CcyaKS1_nu_g677	CMQ267C hypothetical protein	3879.1	3568.24	3452.39	3691.2	3540.22	3895.95	4032.65	3953.81	0.0710417	0.247354
CcyaKS1_nu_g678	CMQ268C hypothetical protein, conserved	4315.04	4287.38	4034.43	4377.45	23848.8	21874.7	22773.5	21363.3	2.39761	0
CcyaKS1_nu_g679	CMQ270C mitochondrial chaperonin hsp60, precursor	43238.1	42687.9	43074.7	40314.9	41386.4	36626.9	36957.4	37269.7	-0.144586	0.0072085
CcyaKS1_nu_g681	CMQ271C similar to endonuclease	1410.58	1328.45	1264.21	1324.85	1311.79	1143.42	1197.62	1210.37	-0.118205	0.0684368
CcyaKS1_nu_g682	CMQ105C hypothetical protein	7172.99	7339.23	7046.47	7539.55	6684.29	6854.29	7074.81	7079.91	-0.0666696	0.122055
CcyaKS1_nu_g683	CMH103C similar to short-chain dehydrogenase	5211.8	5040.31	4987.25	5077.08	5678.39	5540.4	5631.77	5264.95	0.11799	0.00559725
CcyaKS1_nu_g684	CMQ275C tyrosine--tRNA ligase, mitochondrial or chloroplast	8408.33	8489.22	7999.29	8587.73	6654.2	6170.32	6368.01	7220.26	-0.327007	1.78738e-08
CcyaKS1_nu_g685	CMQ277C hypothetical protein	6154	6264.22	6027.47	6448.74	6078.54	6042.46	6105.91	5477.27	-0.0636376	0.223945
CcyaKS1_nu_g686	CMQ278C 7,8-dihydropteroate synthase / 2-amino-4-hydroxy-6-hydroxymethyldihydropteridine (fusion)	8197.39	7855.62	8073.95	8147.23	10102.2	10640.1	10485.1	10149.6	0.352173	4.87569e-22
CcyaKS1_nu_g687	CMQ279C probable cytosolic purine 5' nucleotidase	2812.51	2503.79	2730.35	2673.11	3366.72	3111.15	3586	3110.5	0.280056	1.50437e-05
CcyaKS1_nu_g688	CMG083C hypothetical protein	5427.07	5601.05	6083.46	5409.75	5388.55	5112.13	5501.21	5071.81	-0.0871951	0.124448
CcyaKS1_nu_g689	CMQ282C similar to nuclear cap-binding protein; CBP20	1079.57	1015.88	913.792	903.576	819.365	767.132	642.004	586.593	-0.410927	9.07527e-05
CcyaKS1_nu_g690	CMQ283C 26S proteasome regulatory subunit RPN2	11338.8	10769.1	10951.1	10907.3	12072.8	11432.1	11726.9	11423.6	0.0819229	0.035439
CcyaKS1_nu_g691	CMT163C hypothetical protein	2498.81	2513.29	2316.3	2456.62	2291.61	2374.16	2422.73	2432.74	-0.0343563	0.502968
CcyaKS1_nu_g692	CMQ285C probable eukaryotic translation initiation factor eIF-3 subunit J	2444.72	2354.89	2623.44	2405.63	2101.06	2116.37	2192.04	2364.37	-0.153329	0.0113565
CcyaKS1_nu_g693	CMQ286C DNA primase, bacterial-type	14974.5	15030.1	15284.2	14681.2	16825.6	17106.6	18293.2	17305.1	0.207881	2.69812e-07
CcyaKS1_nu_g694	CMK242C unknown RNA-binding protein, conserved	3759.03	3481.65	3438.81	3289.99	3200.24	3144.41	2740.79	2673.86	-0.226286	0.00238702
CcyaKS1_nu_g695	CMQ289C glyoxylate reductase/hydroxypyruvate reductase	7289.82	7027.71	6167.46	6118.57	7167.69	6085.08	5574.83	5371.71	-0.111218	0.228683
CcyaKS1_nu_g696	CMD076C guanylate kinase 1	1267.79	1118.31	1203.97	1120.07	565.632	486.474	581.141	409.056	-1.17125	2.19249e-27
CcyaKS1_nu_g697	CMQ290C DNA mismatch repair protein MLH1	2862.27	2610.44	2378.24	2444.92	6054.47	5619.4	4805.21	3832.65	0.929932	6.47456e-14
CcyaKS1_nu_g698	CMQ291C dCMP deaminase	1487.39	1418.21	1233.66	1226.22	1255.62	1168.37	1011.11	1128.8	-0.201935	0.0213063
CcyaKS1_nu_g699	CMQ292C chloroplast ribosomal protein L15 precursor	17953.6	18407.2	19329.6	19965.6	13443.8	15850.9	16612.6	18642.6	-0.199873	0.0211344
CcyaKS1_nu_g700	CMQ293C 60S ribosomal protein L4	15879.9	17492.7	18577.9	17215.6	11981.6	12537.1	14051.4	15488.9	-0.3225	9.98751e-05
CcyaKS1_nu_g701	CMQ294C similar to ankyrin	6162.65	6702.46	6731.69	6933.54	7094.47	7073.62	8064.32	7710.88	0.161828	0.00945162
CcyaKS1_nu_g702	CMQ295C cell division protein FtsH	27044.5	27095	30000.7	31957.8	38096.9	41678.8	49468.7	61964.2	0.645058	1.77032e-07
CcyaKS1_nu_g703	CMT092C hypothetical protein	27.0434	36.9602	30.5446	21.7326	155.449	148.645	164.918	131.954	2.32621	3.03027e-31
CcyaKS1_nu_g704	CMO047C hypothetical protein	13799.7	13524.3	12372.3	12226.3	12855.1	11265.8	10315.3	9982.88	-0.199566	0.014717
CcyaKS1_nu_g705	CMQ300C mitochondrial peptide chain release factor RF-1	7182.73	7007.65	6886.11	7231.11	8512.57	9039.27	8451.09	8477.41	0.277824	1.20948e-11
CcyaKS1_nu_g706	CMQ301C probable alcohol dehydrogenase	68515	64532.4	60844.8	57313.9	85013.3	72438.9	67248.5	62886.7	0.166027	0.063314
CcyaKS1_nu_g707	CMP205C leucine--tRNA ligase	8307.73	8458.6	9198.16	9049.13	8962.87	8903.1	9443.55	9807.75	0.0757617	0.17507
CcyaKS1_nu_g708	CMP206C similar to U6 snRNA-associated Sm-like protein LSm7	4342.09	4576.72	4135.4	4343.18	3611.42	3348.15	3372.98	3193.28	-0.348193	2.23966e-10
CcyaKS1_nu_g709	CMT376C exosome complex exonuclease Rrp4	983.298	1176.39	1019	937.01	1070.09	997.895	884.474	718.547	-0.124665	0.248321
CcyaKS1_nu_g710	CMJ014C mercuric reductase	5136.08	4942.1	4992.34	5052.84	5483.83	5226.48	5369.67	5285.34	0.0829019	0.0293652
CcyaKS1_nu_g711	CMP210C hypothetical protein, conserved	1410.58	1413.99	1335.48	1368.32	1345.88	1370.03	1471.5	1423.9	0.0192197	0.744435
CcyaKS1_nu_g712	CMI070C similar to syntaxin binding protein	4066.25	3862.86	3681.47	3795.69	2468.12	2571.66	2532.68	2439.94	-0.61023	1.35865e-36
CcyaKS1_nu_g713	CMP214C thiamine-phosphate pyrophosphorylase	4098.7	4103.63	4240.61	3953.67	3461.99	3773.29	3654.71	3737.88	-0.157878	0.000985164
CcyaKS1_nu_g714	CMP215C copper-transporting ATPase	13406	13552.8	13412.5	14244.1	15479.7	16186.7	17567.7	17719	0.280673	5.32424e-07
CcyaKS1_nu_g715	CMP216C CTP synthase	4480.55	4470.07	4613.93	4736.88	3402.82	3559.16	4083.7	4065.37	-0.257301	0.000194206
CcyaKS1_nu_g716	CMP217C probable NAD(P) dependent 3-beta-hydroxysteroid dehydrogenase	1992.56	2002.18	2118.61	2223.41	1868.39	1831.55	1847.48	1925.32	-0.149959	0.00686704
CcyaKS1_nu_g717	CMJ257C single subunit mitochondrial RNA polymerase	1421.4	1328.45	1340.57	1283.9	1110.2	1145.5	1179.95	1139.6	-0.219419	0.000109498
CcyaKS1_nu_g718	CMP219C alpha,alpha-Trehalose-phosphate synthase (UDP-forming)	4904.59	4763.64	4648.72	4766.97	4429.78	4720.25	4138.67	4157.74	-0.120117	0.0313634
CcyaKS1_nu_g719	CMP220C similar to actin-binding protein, profilin	2602.66	2899.79	2789.74	2496.74	2039.89	1975	1960.37	1831.75	-0.444753	3.50156e-12
CcyaKS1_nu_g720	CMT093C shikimate kinase	684.739	745.539	649.921	664.517	789.278	887.711	829.501	782.125	0.241397	0.0010539
CcyaKS1_nu_g721	CMP222C probable ATP-dependent RNA helicase ROK1	2796.29	2838.54	2561.5	2476.68	2468.12	2155.87	2330.46	2348.77	-0.182109	0.006367
CcyaKS1_nu_g722	CMK114C similar to glucose-6-phosphate/phosphate-translocator precursor	4226.34	4477.46	5060.22	5134.75	3745.81	4119.44	4223.09	4362.86	-0.179634	0.0197711
CcyaKS1_nu_g723	CMP225C probable arsenite translocating ATPase	8432.13	8464.93	8495.64	8642.9	7432.45	7914.56	7895.47	8313.07	-0.103841	0.0227434
CcyaKS1_nu_g724	CMP227C probable ferritin, chloroplast precursor	14603.4	13301.4	13362.4	13292	13564.1	12213.8	13115.9	12264.5	-0.0842577	0.133682
CcyaKS1_nu_g725	CMP228C hypothetical protein, conserved	13435.2	13648.9	13547.4	13694.1	14506.9	13727.3	13865.9	13620	0.0331962	0.365348
CcyaKS1_nu_g726	CMP229C probable alpha-soluble NSF attachment protein	8157.37	8043.59	8270.8	8124.66	8012.12	7206.68	7130.76	6904.77	-0.146808	0.00728597
CcyaKS1_nu_g727	CMP162C hypothetical protein, conserved	5188.01	5145.91	5076.34	5293.57	5594.14	5571.58	5471.76	5312.93	0.0806382	0.0387651
CcyaKS1_nu_g728	CMP231C similar to tetracycline resistance protein	5023.58	5040.31	5322.4	5097.14	8071.29	7711.86	8016.22	7987.99	0.627058	9.40877e-60
CcyaKS1_nu_g729	CMP232C hypothetical protein	3629.22	3678.06	3599.17	3534.89	2701.8	2652.74	2976.39	3084.11	-0.323398	5.34099e-08
CcyaKS1_nu_g730	CMP233C hypothetical protein, conserved	2060.71	2065.55	2200.06	1944.23	1585.58	1693.3	1463.65	1539.06	-0.376397	4.61651e-09
CcyaKS1_nu_g731	CMP234C imidazoleglycerol-phosphate dehydratase (IGPD)	5276.71	5178.65	5047.49	5015.22	5346.43	5031.06	5211.62	4948.26	0.00176758	0.969914
CcyaKS1_nu_g732	CMP235C arsenite translocating ATPase	7619.75	7510.3	7990.8	7914.02	6927.99	6551.81	6801.91	6639.66	-0.199647	1.29042e-06
CcyaKS1_nu_g733	CMP236C hypothetical protein	6188.61	6174.46	6403.33	6778.91	5548.01	5842.89	6457.34	6290.58	-0.0724258	0.250236
CcyaKS1_nu_g734	CMP237C similar to UDP N-acetylclucosamine transporter	1195.32	1238.69	1220.09	1201.15	978.825	1110.16	1091.6	1060.43	-0.183094	0.00231724
CcyaKS1_nu_g735	CMP239C 14-3-3 protein	17540.3	19217.2	20318.9	20468	23734.5	23102.3	25209	25541.4	0.313995	4.68047e-07
CcyaKS1_nu_g736	CMP244C hypothetical protein, conserved	6450.39	6482.81	6854.72	6836.58	6282.13	7061.15	7075.79	6688.84	0.0222581	0.699985
CcyaKS1_nu_g737	CML330C DNA topoisomerase II	6235.13	7043.55	7029.5	7244.49	6338.29	7417.69	7743.32	7571.73	0.0651715	0.392395
CcyaKS1_nu_g738	CMP247C methionyl aminopeptidase	11561.6	11941.3	12161	11922	11456.1	10642.1	10744.2	11003.7	-0.113626	0.00562271
CcyaKS1_nu_g739	CMP249C probable endothelin converting enzyme-1	5626.11	6092.09	6786.84	6482.17	5580.1	6327.28	7046.34	6938.36	0.0413065	0.63523
CcyaKS1_nu_g740	CMG211C lipid-A-disaccharide synthase	6543.42	6647.55	6890.35	7008.77	6517.81	6484.24	6618.34	7490.16	0.000496568	0.99281
CcyaKS1_nu_g741	CMP252C hypothetical protein	33831.3	32234.5	33138.3	32846.4	28540.4	28731.1	27668	32599.7	-0.157276	0.00715186
CcyaKS1_nu_g742	CMP253C similar to voltage-gated K+ channel protein	13813.8	12946.6	12348.5	11977.2	12973.4	12260.6	10975.9	11152.5	-0.0955287	0.175432
CcyaKS1_nu_g743	CMA023C MYB-related protein	5613.13	5630.62	5668.57	5989.01	4315.45	4633.98	4731.59	4986.64	-0.282767	2.76381e-07
CcyaKS1_nu_g744	CMO178C similar to bacterial putative methyl transferase	7819.87	8095.33	7950.93	7402.47	7046.34	6322.08	6412.19	6459.73	-0.242194	4.3539e-06
CcyaKS1_nu_g745	CMP257C hypothetical protein	6349.79	6318.08	6376.18	6391.9	7369.27	6969.68	6570.23	6198.22	0.0827929	0.163612
CcyaKS1_nu_g746	CMP260C pyruvate kinase I	2008.78	2280.97	2356.18	2195	3651.54	4191.16	4124.93	3897.43	0.826878	2.6426e-33
CcyaKS1_nu_g747	CMP261C similar to small conductance mechanosensitive ion channel	9684.78	9508.27	9814.15	9968.59	11178.3	10477.9	10640.2	10604.3	0.133953	0.000602124
CcyaKS1_nu_g748	CMO200C similar to nucleolar ribosome transport complex component Noc2p	2155.9	2156.36	2083.82	2065.44	2113.1	1881.45	1874.97	2116.05	-0.0742903	0.227392
CcyaKS1_nu_g749	CMP337C similar to desmoplakin	3595.69	3717.14	3514.33	3786.49	2883.32	2808.66	2814.41	2913.77	-0.346948	2.95466e-15
CcyaKS1_nu_g750	CMP265C eukaryotic translation initiation factor eIF-3 subunit F	2456.62	2732.94	2836.4	2826.91	3028.74	3067.49	3198.24	3513.56	0.219926	0.00151916
CcyaKS1_nu_g751	CMP267C similar to phosphatidic acid-preferring phospholipase A1	6320.58	6280.06	6445.76	6252.31	6528.84	6878.2	6777.36	6988.74	0.0988057	0.0115873
CcyaKS1_nu_g752	CMP269C hypothetical protein	6387.65	6532.44	6527.21	6465.46	7963.98	8229.52	8303.84	7890.82	0.316403	3.12604e-19
CcyaKS1_nu_g753	CMP270C hypothetical protein	1385.7	1780.42	2078.73	1772.04	736.124	840.935	691.087	783.324	-1.16485	3.11429e-23
CcyaKS1_nu_g754	CMP271C similar to cyclophilin B	3722.25	3584.08	3641.59	3687.86	3084.9	3091.4	3008.78	3157.29	-0.240635	8.22637e-10
CcyaKS1_nu_g755	CMK083C DEAD box protein	6128.03	6173.4	6296.43	6177.08	5511.91	5639.15	5890.93	6430.94	-0.0702358	0.219165
CcyaKS1_nu_g756	CMS114C RNA polymerase I second largest subunit	1933.06	2042.31	2090.61	2220.91	1681.85	1788.94	2048.72	2182.03	-0.0882318	0.303106
CcyaKS1_nu_g757	CMP275C probable 24-sterol C-methyltransferase	6845.22	6856.64	7101.62	7063.94	5870.94	6614.18	6691.96	6946.75	-0.0842829	0.154897
CcyaKS1_nu_g758	CMP277C mitochondrial ribosomal protein L2 precursor	3809.87	3570.35	3743.41	3873.42	3169.15	3208.86	3017.62	3042.13	-0.261442	2.73285e-08
CcyaKS1_nu_g759	CMP278C similar to acyl-coenzyme A-binding protein	4657.95	4924.15	4952.47	4494.47	3574.32	3385.57	3432.86	3380.41	-0.453555	4.19003e-20
CcyaKS1_nu_g760	CMP280C hypothetical protein, conserved	16874	15699.6	14819.2	15187.8	17006.1	16236.6	14730.8	15178.3	0.0112021	0.867708
CcyaKS1_nu_g761	CMM070C probable mRNA-decapping enzyme complex component DCP1	7793.91	7619.07	7713.36	8010.14	5417.63	5869.91	6373.9	6340.97	-0.358296	2.2207e-09
CcyaKS1_nu_g762	CMP282C similar to zinc transporter	4689.32	4797.43	4517.21	4434.29	3098.94	3027.99	3137.38	3099.71	-0.566919	4.00111e-39
CcyaKS1_nu_g763	CMP283C unknown zinc finger protein	1457.1	1352.74	1310.87	1322.35	1096.16	1054.03	994.419	926.074	-0.392583	1.63117e-08
CcyaKS1_nu_g764	CMP284C similar to chloroplast outer membrane protein Toc34	4484.88	4546.1	4833.68	4971.76	3903.26	4252.49	4703.12	4971.05	-0.066755	0.399111
CcyaKS1_nu_g765	CMP285C glutamate-1-semialdehyde 2,1-aminomutase	24409.4	23710.5	24159.9	24418.3	19586.5	19655.4	20913.2	24409	-0.175812	0.0142739
CcyaKS1_nu_g766	CMP286C hypothetical protein, conserved	3623.82	3766.77	4197.34	4388.32	3945.39	4364.75	4518.57	4776.72	0.120368	0.128508
CcyaKS1_nu_g767	CMP287C hypothetical protein	1267.79	1194.34	1013.06	1046.51	525.517	558.198	483.957	327.485	-1.19443	1.60052e-16
CcyaKS1_nu_g768	CMP288C hypothetical protein, conserved	2128.86	2141.58	1927.7	2086.33	1238.57	1444.87	1638.39	1620.63	-0.438104	5.96222e-07
CcyaKS1_nu_g769	CMP289C similar to phytoene desaturase precursor	2899.05	2713.93	2749.86	2981.55	4031.63	4259.77	4546.06	4522.41	0.597551	1.29872e-24
CcyaKS1_nu_g770	CMJ091C Small GTP-binding protein of Rho family	12362.1	12659.4	13429.4	14540.8	12495.1	15090	15351.2	15972.4	0.13128	0.108433
CcyaKS1_nu_g771	CMP291C hypothetical protein	1232.1	1185.89	1363.48	1501.22	1161.35	1480.21	1682.56	1796.97	0.16068	0.150753
CcyaKS1_nu_g772	CMP292C 2-dehydro-3-deoxyphosphogluconate aldolase, 4-hydroxy-2-oxoglutarate aldolase	1640.99	1639.98	1650.26	1471.97	1723.98	1845.07	1745.39	2028.49	0.180008	0.0108035
CcyaKS1_nu_g773	CMP293C hypothetical protein, conserved	2227.29	1829	1976.91	1809.66	2483.17	2619.48	2332.42	2052.48	0.241663	0.00646866
CcyaKS1_nu_g774	CMP294C 26S proteasome ATP-dependent regulatory subunit	7412.05	7320.22	7011.68	7392.44	7582.88	7712.9	8106.53	8151.13	0.109579	0.0137695
CcyaKS1_nu_g775	CMP295C similar to iron-sulfur cluster scaffold protein	2798.45	2582.99	2511.44	2463.31	3008.68	2871.03	2823.25	2514.31	0.102728	0.139573
CcyaKS1_nu_g776	CMP297C probable carboxyl-terminal protease	5935.48	5942.14	5886.62	5882.02	5643.29	5976.98	6288.5	6356.56	0.0326843	0.524549
CcyaKS1_nu_g777	CMP300C probable pullulanase	6764.09	6642.27	6696.9	6637.65	6608.07	6470.73	6807.8	6862.78	0.000321729	0.99279
CcyaKS1_nu_g778	CMP301C mitochondrial ribosomal protein L36 precursor	1118.51	1230.25	1188.69	1061.56	1324.82	1066.5	1112.22	1130	0.0092902	0.914217
CcyaKS1_nu_g779	CML032C sodium-dependent transporter	2997.49	3030.73	2751.56	2651.38	2472.13	2434.45	2098.78	1926.52	-0.319151	0.000206911
CcyaKS1_nu_g780	CMP303C similar to cell division control protein cdc45	2722.73	3232.43	3566.93	3482.24	1925.56	2506.17	2803.61	3075.72	-0.264033	0.0224679
CcyaKS1_nu_g781	CMP304C eukaryotic translation initiation factor eIF-2 gamma subunit	2497.73	2521.74	2575.93	2419.01	1767.1	1755.67	1985.89	2192.83	-0.351555	3.13857e-06
CcyaKS1_nu_g782	CMP307C similar to Reg receptor	8507.85	8386.79	8560.12	8607.79	9363.02	9765.86	9596.69	10142.4	0.185121	2.16526e-06
CcyaKS1_nu_g783	CMP308C mitochondrial ribosomal protein L27 precursor	4251.22	4013.87	4067.52	3972.89	3503.11	3036.3	3146.21	2864.59	-0.355866	6.90903e-08
CcyaKS1_nu_g784	CMB126C dehydrodolichyl diphosphate synthase	6419.02	6796.45	7382.46	7216.07	5723.52	5894.86	6120.64	6469.32	-0.187586	0.00263934
CcyaKS1_nu_g785	CMP310C probable WD repeat domain protein	3323.09	3428.85	3545.72	3634.36	3038.77	3649.59	3496.66	3669.51	-0.00722709	0.921505
CcyaKS1_nu_g786	CMP311C TBP-1 interacting protein	3338.24	3008.56	3190.21	2826.08	1657.78	1643.41	1653.11	1245.16	-0.965141	6.58554e-23
CcyaKS1_nu_g787	CMP312C DBF2-related serine/threonine kinase Orb6	6938.25	6422.62	6162.37	6606.72	6895.9	7466.54	7406.61	6310.98	0.0921136	0.170229
CcyaKS1_nu_g788	CMP314C similar to tyrosine phosphatase Oca1p	2986.67	2916.68	2517.38	2652.22	2772	2804.5	2783	2498.72	-0.0225778	0.762746
CcyaKS1_nu_g789	CMP315C hypothetical protein, conserved	4467.57	4502.8	4378.06	4646.6	6324.25	6270.11	7150.39	6524.5	0.531087	1.42334e-22
CcyaKS1_nu_g790	CMP318C sphingolipid delta 4 desaturase protein DES-1	6963.13	7246.3	7872.02	7868.05	10638.7	11752.3	13906.2	16018	0.754951	1.07428e-11
CcyaKS1_nu_g791	CMP320C hypothetical protein	2708.67	2473.16	2786.35	2854.5	2486.17	2491.62	2525.81	2136.45	-0.150042	0.036703
CcyaKS1_nu_g792	CMK265C hypothetical protein	3042.92	3175.41	3094.34	3238.16	3262.42	3532.13	3534.95	3442.79	0.127036	0.00848353
CcyaKS1_nu_g793	CMP323C hypothetical protein, conserved	5349.18	5623.22	5503.12	5330.34	6016.36	5639.15	5947.86	5738.78	0.0935687	0.030021
CcyaKS1_nu_g794	CMH034C probable DNA repair endonuclease XPF	5275.63	5328.6	4998.28	5240.91	5590.13	6016.48	6498.57	6435.73	0.222805	0.000166767
CcyaKS1_nu_g795	CMP326C hypothetical protein, conserved	5519.02	5158.58	4935.5	5182.4	7542.77	7233.7	7026.71	6511.31	0.427765	5.15745e-13
CcyaKS1_nu_g796	CMP328C poly-A RNA export protein DBP5	6487.17	6416.28	6823.32	6941.9	7772.43	7733.69	7413.48	7875.23	0.2002	8.16012e-06
CcyaKS1_nu_g797	CMP329C putrescine aminopropyltransferase	1859.5	2152.14	2145.76	1879.87	1785.15	1828.44	1796.43	1687.81	-0.16356	0.0167376
CcyaKS1_nu_g798	CMT571C probable adenylate kinase, chloroplast precursor	12337.2	11372.1	11337.1	10732.6	9437.24	9305.37	8874.19	7871.63	-0.344063	6.46111e-07
CcyaKS1_nu_g799	CMI092C similar to protein-tyrosine phosphatase, CDC14 homolog	3778.5	3632.66	4164.25	3968.71	3572.31	4151.66	4138.67	4112.15	0.0328024	0.646525
CcyaKS1_nu_g800	CMP332C similar to fibrillin	9809.18	9420.62	9618.15	9155.29	10221.5	10091.2	9587.85	9308.72	0.0403878	0.412054
CcyaKS1_nu_g801	CMO319C hypothetical protein, conserved	976.807	872.26	998.638	894.381	1103.18	938.645	990.493	976.456	0.0850939	0.262919
CcyaKS1_nu_g802	CMR057C ubiquitin-specific protease	11241.4	11710	12239.9	12194.5	13302.4	14039.1	15041.9	15974.8	0.282546	1.19398e-05
CcyaKS1_nu_g803	CMP334C DnaJ (Hsp40) homolog, subfamily D	3007.23	3007.5	2833.86	2548.57	3613.43	3179.75	2839.94	2611.48	0.0827872	0.385948
CcyaKS1_nu_g804	CMP335C box C/D snoRNP and U4 snRNP component Snu13p	2149.41	2131.02	2409.63	2267.72	1877.42	2098.7	2079.15	2134.05	-0.118122	0.0691967
CcyaKS1_nu_g805	CMP350C hypothetical protein, conserved	4964.09	4586.23	4854.04	4963.4	3633.49	3653.75	3675.33	3495.57	-0.411676	2.32341e-20
CcyaKS1_nu_g806	CMI217C transcription initiation factor like protein, pBrp	5369.74	5495.45	6320.19	6665.23	5136.82	5896.94	6638.95	7880.02	0.0736284	0.501402
CcyaKS1_nu_g807	CMP346C hypothetical protein	28088.4	26207.9	26052.8	23798.9	13751.7	12302.2	10858.1	11096.1	-1.09755	5.20141e-39
CcyaKS1_nu_g808	CMP345C valine--tRNA ligase, cytoplasmic	7624.07	8210.44	8013.71	8109.61	7444.48	7608.95	8259.67	8612.97	-0.0014326	0.981959
CcyaKS1_nu_g809	CMG179C RNA polymerase III largest subunit	17014.6	16106.2	15054.2	14102.8	14421.6	12302.2	11411.8	11417.6	-0.295837	0.000511469
CcyaKS1_nu_g810	CMP341C similar to phytoene dehydrogenase	6692.7	6210.36	7013.38	6569.1	7800.51	8089.19	8272.43	8118.74	0.27539	2.0581e-08
CcyaKS1_nu_g811	CMP340C 26S proteasome regulatory subunit RPN1	9485.74	9493.48	9318.65	9134.39	12345.6	12709.7	12953	11829	0.404433	5.70202e-22
CcyaKS1_nu_g812	CMP339C similar to Golgi vesicular membrane trafficking protein Bet1p	1989.31	1777.26	1811.46	1721.06	1469.24	1430.32	1422.42	1408.3	-0.331438	2.71856e-08
CcyaKS1_nu_g813	CMP337C similar to desmoplakin	8276.36	8243.17	8695.88	8897.84	6562.94	7080.9	7449.8	7989.19	-0.214591	0.00114564
CcyaKS1_nu_g814	CMP351C hypothetical protein	2472.85	2648.46	2480.05	2278.58	2479.15	2645.46	2473.78	2550.3	0.0339325	0.582245
CcyaKS1_nu_g815	CMP352C 4-alpha-glucanotransferase	4056.51	4263.09	4412	4017.19	4732.66	4411.53	4495.01	3695.9	0.0413854	0.604027
CcyaKS1_nu_g816	CMP354C probable Na+-dependent inorganic phosphate cotransporter	3502.66	3390.83	3675.53	3279.12	5226.08	5422.94	5566.98	5608.02	0.64464	2.44899e-36
CcyaKS1_nu_g817	CMP355C similar to J-type co-chaperone HSC20	7634.89	6964.35	6854.72	7177.62	7013.24	6969.68	7469.43	7502.16	0.0140454	0.806062
CcyaKS1_nu_g818	CMO322C similar to S-adenosylmethionine tRNA ribosyltransferase	1387.87	1347.46	1081.79	1327.36	998.883	926.172	880.547	849.301	-0.448696	4.98074e-07
CcyaKS1_nu_g819	CMP356C DNA replication licensing factor MCM4	6319.5	5821.75	5211.25	6029.13	2478.15	2748.37	2607.28	2287.59	-1.1913	1.82612e-52
CcyaKS1_nu_g820	CMS467C ATP-binding cassette, sub-family G (WBC), member 2	18847.1	16687	16408.4	17422.9	11595.5	11470.6	11740.6	12991.4	-0.517701	8.94309e-17
CcyaKS1_nu_g821	CMN131C similar to monooxygenase	6774.91	6541.95	6621.39	6465.46	5122.78	4743.12	4683.49	4925.47	-0.429209	1.92186e-22
CcyaKS1_nu_g822	CMR006C hypothetical protein, conserved	3859.63	3972.69	4246.55	4232.85	4119.89	3890.75	4366.41	4289.69	0.0262589	0.66368
CcyaKS1_nu_g823	CMR008C hypothetical protein	7196.79	6696.13	6276.91	5999.88	8537.64	7832.44	7280.96	6406.94	0.171952	0.0500786
CcyaKS1_nu_g824	CMR009C probable anion transporter	5016.01	4961.11	5144.22	5273.5	4759.74	5391.75	5031	5210.96	-0.000480642	0.992566
CcyaKS1_nu_g825	CMR010C probable ubiquitin conjugating enzyme E2	3196.53	2910.35	3023.07	2948.11	2916.42	3137.13	2950.86	2919.77	-0.0156548	0.777187
CcyaKS1_nu_g826	CMR011C probable choline kinase	4571.42	4575.67	4644.48	4818.79	4047.68	4307.58	4363.47	4491.22	-0.10694	0.027935
CcyaKS1_nu_g827	CMR012C UDP-sulfoquinovose synthase, chloroplast precursor	10635.6	10602.3	10442.9	10405.7	11423	10902	11307.7	10248	0.0550765	0.242613
CcyaKS1_nu_g828	CMR014C glucose-6-phosphate 1-dehydrogenase	6030.68	6240.99	6233.64	6457.93	14755.6	13923.8	13732.4	13336.9	1.15328	2.24469e-137
CcyaKS1_nu_g829	CMR015C sulfoquinovosyldiacylglycerol biosynthesis protein	4958.68	4803.77	4428.97	4570.54	3947.39	3542.53	4173.03	3841.05	-0.258249	5.19172e-05
CcyaKS1_nu_g830	CMR017C hypothetical protein	11792	11683.6	11405	10975.8	13492.9	13162.9	13169.9	13563.6	0.214522	2.34474e-08
CcyaKS1_nu_g831	CMR018C phosphatidylinositol 3-kinase	12446.5	12728	13206.3	13173.3	16194.7	17370.7	18504.2	18862.2	0.443433	7.96719e-15
CcyaKS1_nu_g832	CMR019C similar to ribosomal processing, RNA binding, nucleolar protein Nop77	5744.02	5952.7	6647.69	6895.09	6307.2	7593.36	8607.17	9343.51	0.281836	0.00645435
CcyaKS1_nu_g833	CMR021C adaptor-related protein complex 2, beta subunit	7231.4	7374.08	8161.35	8045.25	6808.65	7045.56	7734.48	7987.99	-0.0506182	0.471511
CcyaKS1_nu_g834	CMR024C transcription antiterminator protein, probably for organellar transcription	11211.1	11177.8	10676.2	10944.9	9795.27	9612.02	9544.66	10941.3	-0.132727	0.0166755
CcyaKS1_nu_g835	CMR026C probable DNA (cytosine-5)-methyltransferase 3	2044.48	2381.29	2414.72	2171.59	2527.29	2182.9	2548.38	2405.15	0.0863482	0.249412
CcyaKS1_nu_g836	CMM024C similar to nuclear protein UKp68	3205.18	3239.82	2972.16	3269.09	2445.06	2508.25	2757.48	2562.3	-0.290016	4.23973e-07
CcyaKS1_nu_g837	CMR028C replication factor C subunit 1	9487.91	8945.42	9582.52	9187.88	8683.06	8572.54	8517.84	8151.13	-0.127872	0.00269369
CcyaKS1_nu_g838	CMR030C probable membrane-associated zinc metalloprotease	7058.33	6876.7	7284.89	7303.83	7610.96	7324.14	7851.3	8091.15	0.107649	0.0247486
CcyaKS1_nu_g839	CMR031C hypothetical protein	2287.87	2259.85	2565.75	2483.37	2091.03	2371.04	2426.66	2801.01	0.0102658	0.909765
CcyaKS1_nu_g840	CMG046C hypothetical protein	5816.49	5527.13	5707.6	5929.66	5395.57	5767	6081.37	5634.42	-0.00559341	0.919284
CcyaKS1_nu_g841	CMR033C hypothetical protein	1590.15	1409.77	1608.68	1611.56	1236.57	1233.86	1328.18	1306.34	-0.269134	2.6711e-05
CcyaKS1_nu_g842	CMR036C myo-inositol 1-phosphate synthase	34915.2	32269.4	32559.7	33199.1	37928.5	36583.3	37304	36757.5	0.155718	7.95674e-05
CcyaKS1_nu_g843	CMR037C probable serine rich pumilio family rna binding domain pr otein	9411.1	9737.42	10166.3	9891.69	9985.82	10170.2	10068.9	10431.5	0.0476669	0.245202
CcyaKS1_nu_g844	CMR041C hypothetical protein	7161.09	7612.74	7521.61	8010.14	8573.74	9268.99	9254.09	9814.94	0.270977	1.84045e-06
CcyaKS1_nu_g845	CMR042C similar to carbonyl reductase	5941.98	5738.33	6041.04	5228.37	10121.2	9408.28	8622.88	8163.13	0.6354	1.87095e-16
CcyaKS1_nu_g846	CMR044C hypothetical protein, conserved	8782.61	9090.09	9462.04	9533.94	9241.67	9567.32	11067.2	12274.1	0.16712	0.04924
CcyaKS1_nu_g847	CMR045C similar to protein phosphatase 1, regulatory (inhibitor) subunit 11	2814.68	2605.16	2594.59	2596.21	3749.82	3691.17	3208.06	3015.74	0.33682	1.21141e-05
CcyaKS1_nu_g848	CMR046C similar to COP9 signalosome subunit Csn12	1788.11	1951.5	1893.76	1886.56	2221.41	2144.44	1970.19	2017.69	0.141131	0.0166755
CcyaKS1_nu_g849	CMR047C hypothetical protein	3201.94	2912.46	3119.79	3233.15	1737.01	1779.58	1925.03	1741.79	-0.783123	1.99732e-41
CcyaKS1_nu_g850	CMR049C similar to nucleolar complex Nop3	5751.59	5079.38	5386.03	5682.25	5363.48	6005.04	6663.49	6823.2	0.160521	0.044722
CcyaKS1_nu_g851	CMR050C chitobiosyldiphosphodolichol beta-mannosyltransferase	3556.75	3680.18	3680.62	3981.25	3635.49	3806.56	3892.27	3825.45	0.0212269	0.699985
CcyaKS1_nu_g852	CMR052C ferredoxin-NADP+ reductase	37192.2	35978.1	36230.1	34866.7	35027.1	33488.7	33235	34192.8	-0.0818921	0.0329376
CcyaKS1_nu_g853	CMR053C DNA repair protein RAD51	3544.85	3357.04	3367.54	3498.95	1400.04	1810.76	1865.15	1506.67	-1.0398	8.33597e-30
CcyaKS1_nu_g854	CMR054C similar to phosphatidic acid phosphatase type 2B	4454.59	4670.71	4736.96	4619.85	6150.75	6090.28	5903.69	5906.72	0.37233	1.99977e-21
CcyaKS1_nu_g855	CMR055C similar to cationic amino acid transporter	4770.46	4577.78	4284.73	4831.33	9071.18	9080.85	9095.06	8151.13	0.928403	2.50096e-55
CcyaKS1_nu_g856	CMP333C similar to ubiquitin carboxyl-terminal hydrolase 10	12521.1	12426	13211.4	13613.8	13157	14075.5	14873.1	16842.1	0.167416	0.0268254
CcyaKS1_nu_g857	CMR059C hypothetical protein	4692.57	4538.71	4371.27	4340.67	4021.61	3936.49	3492.74	3599.93	-0.239161	7.78414e-05
CcyaKS1_nu_g858	CMT234C cysteine desulfurase IscS, mitochondrial precursor	7522.39	6479.64	5760.2	6417.81	10052	9327.2	9929.47	7938.8	0.463007	5.02915e-07
CcyaKS1_nu_g859	CMR062C hypothetical protein, conserved	20230.6	20176	20107.7	20033.3	33187.8	30429.6	29913.1	28504.4	0.586829	8.41589e-30
CcyaKS1_nu_g860	CMR119C hypothetical protein	4160.36	4508.08	4528.24	4592.27	3845.1	4195.32	4342.85	4229.71	-0.0901812	0.116052
CcyaKS1_nu_g861	CMQ233C hypothetical protein, conserved	2624.29	2778.35	2369.75	2367.18	2595.49	2583.09	2434.51	2391.96	-0.0151905	0.83325
CcyaKS1_nu_g862	CMR066C succinate-semialdehyde dehydrogenase (NADP+)	12387	11759.7	11024.9	11036.8	11409.9	10699.3	9073.46	9703.38	-0.156637	0.0411791
CcyaKS1_nu_g863	CMR067C similar to vegetatible incompatibility protein HET-E-1	4243.65	3698.13	3729.83	3977.91	3966.45	4233.78	4296.72	4462.43	0.104764	0.0955953
CcyaKS1_nu_g864	CMR069C hypothetical protein, conserved	3399.9	3569.3	3605.96	3795.69	3049.8	3300.33	3207.08	3217.27	-0.162112	0.00187919
CcyaKS1_nu_g865	CMR259C probable DNA repair protein RAD5	3185.71	2981.1	3141	3180.49	2736.9	2805.54	2867.42	2717.04	-0.160109	0.000454954
CcyaKS1_nu_g866	CMR072C hypothetical protein	1172.6	1210.18	1232.81	1186.1	913.637	959.435	920.795	965.66	-0.340303	4.39423e-10
CcyaKS1_nu_g867	CMR073C probable mitochondrial carrier proteins; Pet8p	3796.89	3490.1	3755.29	3876.77	3095.93	3114.27	3404.39	3662.31	-0.153973	0.0233322
CcyaKS1_nu_g868	CMR075C probable nucleotide sugar epimerase	2200.25	2290.47	2620.9	2532.69	2277.57	2335.7	2490.47	2556.3	0.000944057	0.9902
CcyaKS1_nu_g869	CMR076C probable phosphotyrosyl phosphatase activator protein	1410.58	1397.09	1394.87	1487.85	1461.22	1616.38	1473.47	1500.67	0.0795346	0.168593
CcyaKS1_nu_g870	CMR077C ubiquitin-protein ligase E3	20978.1	21025.1	20187.4	19901.2	23425.6	22765.5	22343.5	21222.9	0.123065	0.00723709
CcyaKS1_nu_g871	CMR078C hypothetical protein	10111	10742.7	10866.2	11474.8	9037.08	9273.15	10039.4	10927	-0.122604	0.0805591
CcyaKS1_nu_g872	CMR079C similar to thylakoid lumen rotamase	4341.01	4262.03	4177.82	4245.38	4470.9	4167.25	4059.15	4019.78	-0.0226835	0.65935
CcyaKS1_nu_g873	CMR081C similar to meiotic check point regulator	3474.54	3294.73	3624.63	3383.6	3446.95	3744.19	3678.27	4083.36	0.106079	0.0933862
CcyaKS1_nu_g874	CMC088C hypothetical protein	3817.45	3826.96	3918.19	3600.09	3302.53	3058.13	2807.54	2599.48	-0.338283	5.83218e-06
CcyaKS1_nu_g875	CMR084C hypothetical protein	1120.68	1231.3	1180.21	1003.04	955.758	1195.4	1076.88	1110.81	-0.0512791	0.562613
CcyaKS1_nu_g876	CMR085C similar to nuclear RNA binding protein	31973.9	31702.3	34020.7	34205.5	25197.7	27209.3	31203	37013	-0.102567	0.291824
CcyaKS1_nu_g877	CMR086C hypothetical protein	4336.68	4038.16	3778.2	4046.45	4403.71	4103.84	3973.75	3927.42	0.0162773	0.80408
CcyaKS1_nu_g878	CMR087C hypothetical protein, conserved	3962.4	3988.53	3728.14	3448.8	4222.18	4094.49	3840.24	3770.27	0.065363	0.320951
CcyaKS1_nu_g879	CMR088C hypothetical protein, conserved	3796.89	3718.19	3776.5	3833.3	4107.85	4453.11	3979.64	4184.13	0.137883	0.00453355
CcyaKS1_nu_g880	CMR089C similar to Raf/ATN-like protein kinase	2026.09	2109.9	2285.75	2349.63	3035.76	3048.78	3692.01	3799.06	0.590541	3.62469e-11
CcyaKS1_nu_g881	CMR090C hypothetical protein	5777.55	5955.87	6258.25	6215.53	6157.77	5896.94	5946.88	6399.75	0.00943613	0.857924
CcyaKS1_nu_g882	CMR091C probable signal recognition particle targeting component SRP19	2836.31	2700.2	2883.07	2825.24	2337.75	1904.32	2022.21	1754.98	-0.451597	3.38478e-08
CcyaKS1_nu_g883	CMR092C hypothetical protein, conserved	18624.2	19025	19328.8	18895.7	18814.3	18208.5	18283.4	19988.6	-0.00976798	0.834017
CcyaKS1_nu_g884	CMR093C cytochrome P450	3408.55	3382.38	3194.46	3241.5	3107.97	3237.96	3276.77	3127.3	-0.0469797	0.314724
CcyaKS1_nu_g885	CMR095C similar to proline transport helper PTH1	2404.7	2544.97	2262.85	2522.66	2188.32	2532.16	2416.84	2513.11	-0.0107075	0.879859
CcyaKS1_nu_g886	CMR096C hypothetical protein, conserved	233.655	211.201	226.539	226.521	207.599	292.092	234.616	214.724	0.0584071	0.610622
CcyaKS1_nu_g887	CMP015C similar to Raf/ATN-like protein kinase, with ankyrin repeats	7123.23	7437.44	7146.59	7155.88	7450.5	7077.78	6921.67	6646.86	-0.0340575	0.489068
CcyaKS1_nu_g888	CMR099C probable pirin	7017.22	6924.22	6820.78	7284.61	7017.25	7126.64	6175.61	6049.47	-0.0780717	0.237709
CcyaKS1_nu_g889	CMR100C similar to mannose-P-dolichol utilization defect 1 protein	1388.95	1487.91	1457.66	1422.65	2091.03	1781.66	1792.51	1673.41	0.325082	1.04126e-05
CcyaKS1_nu_g890	CMI176C DNA polymerase alpha, catalytic subunit	7475.88	7751.07	7532.64	7535.37	7340.18	7468.62	7766.88	8544.59	0.033441	0.569705
CcyaKS1_nu_g891	CMR105C hypothetical protein, conserved	1501.45	1629.42	1764.8	1646.66	1406.06	1542.58	1492.12	1554.65	-0.114599	0.0840491
CcyaKS1_nu_g892	CMR106C hypothetical protein	4739.08	4589.4	4859.14	5043.64	3746.81	4182.84	4517.59	4132.54	-0.19941	0.00211309
CcyaKS1_nu_g893	CMR108C hypothetical protein, conserved	25443.5	21544.6	19528.2	18333.1	20677.7	15945.5	12872.5	11833.8	-0.294185	0.048107
CcyaKS1_nu_g894	CMR109C GTP-binding protein of TypA (tyrosine phosphorylated protein A) family	5074.42	5233.56	5064.46	5112.18	7383.31	7437.44	8996.89	11394.8	0.722193	8.1043e-10
CcyaKS1_nu_g895	CMR110C similar to glutathione S-transferase	20072.7	20137	19204.1	17585.9	36609.7	32963.8	30871.2	27168	0.696514	2.31658e-15
CcyaKS1_nu_g896	CMR112C hypothetical protein, conserved	8837.78	8415.3	8544	8580.21	10736	10204.5	10095.4	9938.5	0.247254	1.13527e-09
CcyaKS1_nu_g897	CMR113C hypothetical protein, conserved	3404.22	3249.33	3174.94	3035.04	2233.45	2110.13	2076.21	2222.82	-0.559047	7.28366e-25
CcyaKS1_nu_g898	CMR114C hypothetical protein, conserved	387.261	463.586	500.592	494.835	1531.42	1627.82	1853.37	1686.61	1.84068	2.66953e-82
CcyaKS1_nu_g899	CMR118C similar to polynucleotide phosphorylase	42238.5	40929.7	41232.7	41399.8	42513.7	42727.6	43500.2	46554.4	0.0754235	0.0790753
CcyaKS1_nu_g900	CMR119C hypothetical protein	3381.51	3677.01	4643.63	4298.04	4661.45	5255.58	4946.57	5684.8	0.313352	0.00118998
CcyaKS1_nu_g901	CMR121C ketol-acid reductoisomerase	37391.3	37784.9	39506	39238.3	33853.7	36736.1	41874.6	54216.1	0.0860425	0.428596
CcyaKS1_nu_g902	CMR122C 60S ribosomal protein L13A	22621.3	23166.6	23859.6	23226.3	17140.5	17809.3	18287.3	18659.4	-0.361514	8.67782e-19
CcyaKS1_nu_g903	CMR123C similar to histidinol-phosphate aminotransferase	4222.02	4538.71	4993.19	4844.7	4297.4	4011.33	4800.31	4889.48	-0.0393032	0.631269
CcyaKS1_nu_g904	CMB159C MYB-related protein	47080.4	48693.4	50424	49530.3	56209.2	53002.8	53997.1	50716.9	0.122178	0.00856098
CcyaKS1_nu_g905	CMR125C similar to nucleoporin complex subunit	6645.1	7062.56	7653.97	7788.64	6047.45	6555.96	7207.33	6856.79	-0.113419	0.116319
CcyaKS1_nu_g906	CMR126C probable sulfite oxidase	6891.74	6788	6326.97	6088.48	11186.3	10094.3	9628.1	8645.36	0.568881	1.07642e-12
CcyaKS1_nu_g907	CMR127C similar to putative v-snare binding protein	4648.22	4712.95	4722.53	4858.08	6084.56	5966.58	5325.49	4791.11	0.205831	0.0063764
CcyaKS1_nu_g908	CMR129C probable rRNA (adenosine-N6,N6)-dimethyltransferase	2015.27	1958.89	2024.43	2271.9	1985.73	2254.62	2273.52	2427.94	0.0961709	0.203503
CcyaKS1_nu_g909	CMR130C similar to 1-acylglycerol-3-phosphate O-acyltransferase	4594.13	4528.15	4490.06	4450.17	5030.52	5165.15	5416.79	5032.23	0.187485	8.46614e-06
CcyaKS1_nu_g910	CMR131C hypothetical protein, conserved	11258.7	10706.8	10806.8	10406.6	14726.5	14009	13323.1	12306.5	0.315454	2.91706e-07
CcyaKS1_nu_g911	CMR132C hypothetical protein	2238.11	2140.52	2416.42	2356.32	2201.35	2330.5	2423.71	2421.95	0.0292821	0.641681
CcyaKS1_nu_g912	CMR135C hypothetical protein	14325.4	14170.5	14037.8	13465.9	15204.9	15390.5	15167.6	14649.2	0.10581	0.0057142
CcyaKS1_nu_g913	CMR136C hypothetical protein, conserved	439.185	491.042	499.743	495.671	258.747	239.079	221.855	218.323	-1.0106	3.24296e-26
CcyaKS1_nu_g914	CMR137C similar to developmental gene, multi-sex-combs	6218.9	6555.68	6803.81	6468.8	6414.51	6441.62	7398.75	7520.15	0.0808222	0.23522
CcyaKS1_nu_g915	CMT520C hypothetical protein, conserved	4906.75	4637.97	4472.24	4398.35	4160.01	3915.7	4019.89	4142.14	-0.172696	0.000765565
CcyaKS1_nu_g916	CMR140C similar to selenocysteine-specific elongation factor	10640	10392.1	9977.05	9855.75	10432.1	10060	9829.34	9798.15	-0.0230466	0.622258
CcyaKS1_nu_g917	CMA091C hypothetical protein	4302.06	4382.42	4586.78	4513.7	4958.31	5234.79	5386.36	5419.69	0.230899	1.0899e-06
CcyaKS1_nu_g918	CMR143C ribonuclease P protein subunit POP1	8474.32	8591.65	8433.7	9007.34	9122.33	9483.12	9285.5	9213.96	0.100472	0.0109151
CcyaKS1_nu_g919	CMR144C adaptor-related protein complex 1, sigma subunit	1511.19	1550.21	1606.98	1639.98	1945.61	1891.84	1875.95	1729.79	0.226267	8.66114e-05
CcyaKS1_nu_g920	CMJ108C hypothetical protein, conserved	3111.07	3091.98	2802.47	2913.01	2808.1	2782.67	2383.46	2502.32	-0.169149	0.0150538
CcyaKS1_nu_g921	CMR147C hypothetical protein, conserved	7760.37	7546.21	7835.54	8064.48	7684.18	8247.19	8736.75	9200.76	0.10677	0.0867047
CcyaKS1_nu_g922	CMR148C 40S ribosomal protein S19	12842.4	13210.6	14253.3	13699.1	10140.3	9414.52	10064.9	9742.97	-0.444353	5.21414e-20
CcyaKS1_nu_g923	CMR150C 60S ribosomal protein L21	13380	14410.2	14834.5	14489	10383	10803.3	11093.7	10556.3	-0.404198	4.45618e-18
CcyaKS1_nu_g924	CMR151C cytochrome b5	989.788	968.356	968.942	1023.94	1021.95	824.303	1041.54	1025.64	-0.0114366	0.8935
CcyaKS1_nu_g925	CMR176C unknown homeobox protein	2365.76	2570.32	2663.32	2821.9	2289.61	2832.57	3215.91	3448.79	0.139137	0.179618
CcyaKS1_nu_g926	CMI064C hypothetical protein	1964.43	2122.57	2077.03	2449.94	1980.72	2492.66	2407.02	2486.72	0.0985728	0.270495
CcyaKS1_nu_g927	CMR155C similar to TATA element modulatory factor	5609.88	5237.78	5674.51	5389.69	5352.45	5343.94	5486.48	4911.07	-0.0485073	0.367285
CcyaKS1_nu_g928	CMR158C mitochondrial Mn superoxide dismutase	4522.74	4505.97	4445.94	4257.09	4072.75	4245.21	3968.84	3597.53	-0.147024	0.0139813
CcyaKS1_nu_g929	CMP177C transposon	3312.28	3251.44	3397.24	3399.48	3318.58	3055.02	3268.92	3400.8	-0.0310458	0.545744
CcyaKS1_nu_g930	CME143C Smt3-activating enzyme E1 C subunit	7443.42	7326.56	7407.91	7604.75	7449.5	7696.27	7936.7	7294.63	0.025343	0.563679
CcyaKS1_nu_g931	CMR161C WD-repeat protein	6201.59	6119.55	5708.45	5930.5	6292.16	5932.28	5883.07	6013.48	0.00874404	0.860934
CcyaKS1_nu_g932	CMR162C similar to mitochondrial carrier protein	2386.31	2240.84	2397.75	2301.99	1812.23	1901.2	2043.81	1895.33	-0.272998	6.92681e-07
CcyaKS1_nu_g933	CMR165C sigma subunit for chloroplast RNA polymerase	27622.1	24760.1	24103.1	23019	26661.9	24731.2	23102.3	24497.8	-0.00613737	0.932054
CcyaKS1_nu_g934	CMR167C methylenetetrahydrofolate dehydrogenase (NADP+) / methenyltetrahydrofolate cyclohydrolase	7475.88	7010.81	7161.01	7005.43	5562.05	5370.96	5731.9	5300.93	-0.373288	6.15399e-17
CcyaKS1_nu_g935	CMR168C hypothetical protein	2698.93	2665.36	2529.26	2550.24	2572.42	2463.55	2301.01	2366.77	-0.0969789	0.0762925
CcyaKS1_nu_g936	CMR169C hypothetical protein	6634.29	7302.27	7493.61	7501.93	6958.08	6539.33	7278.99	7650.91	-0.0217872	0.752281
CcyaKS1_nu_g937	CMR172C hypothetical protein, conserved	2341.96	1922.98	1835.22	1567.26	2169.26	1679.79	1480.34	1294.34	-0.145673	0.242368
CcyaKS1_nu_g938	CMR173C hypothetical protein	7540.78	8008.74	7612.39	8199.89	8096.37	8106.86	8607.17	7848.84	0.0526348	0.298795
CcyaKS1_nu_g939	CMR176C unknown homeobox protein	47.5964	42.2402	25.4538	57.675	93.2692	90.4343	116.817	58.7793	0.75549	0.000506177
CcyaKS1_nu_g940	CMR174C hypothetical protein	2774.65	2614.67	2466.48	2246.82	2889.34	2740.05	2936.14	2605.48	0.12927	0.0803509
CcyaKS1_nu_g941	CMR177C similar to ferredoxin	5070.1	5092.05	5182.4	4985.13	3963.44	4042.52	4268.25	4506.81	-0.266412	2.80497e-07
CcyaKS1_nu_g942	CMR178C cytochrome c reductase (Complex III) ubiquinone-binding protein	2366.84	2558.7	2782.1	2590.36	3230.32	3085.16	3162.9	2982.15	0.259957	1.59282e-05
CcyaKS1_nu_g943	CMR179C mitochondrial ribosomal protein L12 precursor	3576.22	3686.51	3902.92	3693.71	3577.32	3577.87	3636.06	3712.69	-0.0316617	0.495479
CcyaKS1_nu_g944	CMR180C ATP-binding subunit of unknown ABC transporter	2708.67	2615.72	2602.23	2547.73	2124.13	2100.78	2153.76	2081.27	-0.299098	5.39856e-12
CcyaKS1_nu_g945	CMR181C similar to small conductance mechanosensitive ion channel	3451.82	3133.17	3390.45	3394.47	3137.05	2953.15	2988.17	2773.42	-0.163376	0.00399336
CcyaKS1_nu_g946	CMR182C hypothetical protein	17494.9	17764.1	19225.3	17652.7	36494.3	35820.3	38591.9	34359.5	1.00177	7.17084e-81
CcyaKS1_nu_g947	CMR183C WNK-like protein kinase	50483.5	51075.8	53084.8	56337.6	50930	52145.2	54676.4	64100.6	0.0607907	0.431881
CcyaKS1_nu_g948	CMR185C mitochondrial division protein Mda1	4381.03	4149.04	3158.82	3928.59	2361.82	2579.98	2587.65	1949.31	-0.662537	2.55797e-09
CcyaKS1_nu_g949	CME124C hypothetical protein	3913.72	4076.18	4071.76	3702.9	3211.27	3063.33	2946.94	2763.83	-0.376633	5.16898e-10
CcyaKS1_nu_g950	CMR188C NADH dehydrogenase I (Complex I) flavoprotein 24kDa subunit	4799.66	4923.09	4893.07	4857.24	4496.98	4620.46	4386.05	4419.24	-0.115798	0.00220774
CcyaKS1_nu_g951	CMR190C probable ER lumen protein retaining receptor	2343.04	2473.16	2573.38	2406.47	2334.74	2415.74	2267.63	2388.36	-0.0532101	0.303868
CcyaKS1_nu_g952	CMR191C hypothetical protein, conserved	9319.15	9311.85	9550.28	9361.75	9153.42	8954.03	9372.87	8900.87	-0.0417094	0.245229
CcyaKS1_nu_g953	CMP080C hypothetical protein	118624	116574	113790	108697	114707	100393	91662.3	84299.1	-0.199434	0.0182932
CcyaKS1_nu_g954	CMR193C similar to ribosomal protein S6 kinase	4726.1	5250.45	5509.06	5353.75	5624.23	5580.94	5594.47	5888.73	0.112475	0.0517421
CcyaKS1_nu_g955	CMR194C hypothetical protein, conserved	6380.08	6256.83	6097.89	6114.39	6440.59	6198.39	5752.51	5396.9	-0.0544829	0.389505
CcyaKS1_nu_g956	CMH145C hypothetical protein	2465.28	2553.42	2367.21	2176.61	3557.27	3388.69	2857.61	2447.14	0.304332	0.0029515
CcyaKS1_nu_g957	CMR196C hypothetical protein	2912.03	2943.08	2894.1	2940.59	3026.73	2809.7	2423.71	2497.52	-0.104388	0.154969
CcyaKS1_nu_g958	CMR197C RNA polymerase I, III common subunit	893.514	880.708	906.156	928.652	1180.41	1092.49	1031.72	1030.44	0.247468	0.000156116
CcyaKS1_nu_g959	CMR198C 3'(2'), 5'-bisphosphate nucleotidase	2830.9	2831.15	3096.88	2934.74	2901.37	2959.38	2820.3	2565.9	-0.0487832	0.434588
CcyaKS1_nu_g960	CMC011C ATP-binding cassette, sub-family D (ALD), member 3	4373.46	4275.76	4597.81	4395.01	5241.13	4682.83	4894.55	4591.98	0.128651	0.0217013
CcyaKS1_nu_g961	CMR200C similar to Golgi associated retrograde protein complex component VPS53	3089.44	3128.94	3126.58	3003.28	3106.97	3165.2	3202.17	3217.27	0.0357215	0.388341
CcyaKS1_nu_g962	CMR201C probable mitochondrial ribosomal protein S21	267.189	279.841	325.809	260.791	265.767	249.474	255.231	256.71	-0.114986	0.239082
CcyaKS1_nu_g963	CMC070C similar to ubiquitin-specific processing protease Ubp2p	9975.77	10085.9	10827.2	11099.5	10015.9	10398.9	10887.6	11156.1	0.013482	0.824653
CcyaKS1_nu_g964	CMR204C hypothetical protein, conserved	1305.66	1272.49	1489.05	1649.17	1165.36	1088.33	1314.44	1275.15	-0.20523	0.027168
CcyaKS1_nu_g965	CMR205C asparagine--tRNA ligase, chloroplast precursor	7334.17	7505.02	7455.43	7532.86	8326.03	8649.47	8769.15	9822.14	0.241086	2.5964e-05
CcyaKS1_nu_g966	CMJ046C similar to kinetoplast-associated protein	9104.97	8705.7	9245.68	8812.58	7367.26	6745.15	6768.53	7630.51	-0.318095	5.3243e-09
CcyaKS1_nu_g967	CMJ047C histidine--tRNA ligase	8792.35	8781.73	9086.17	8676.33	8075.3	7640.14	8038.79	7797.25	-0.158933	3.27182e-05
CcyaKS1_nu_g968	CMJ049C hypothetical protein, conserved	12358.8	11976.1	11875.9	12367.5	10773.1	11667.1	11969.4	12124.1	-0.0560823	0.266278
CcyaKS1_nu_g969	CMO019C unknown conserved AAA protein	3640.04	3622.1	3577.11	3512.33	2507.24	2587.25	2502.25	2182.03	-0.534703	3.4764e-19
CcyaKS1_nu_g970	CMJ051C NADP-dependent malic enzyme	6441.74	6283.23	6224.31	6381.87	4252.27	4756.63	4735.52	4917.07	-0.426735	9.09865e-16
CcyaKS1_nu_g971	CMJ052C hypothetical protein, conserved	3683.31	3362.32	2578.47	2961.49	2524.28	2173.54	2091.91	1985.3	-0.456538	1.59282e-05
CcyaKS1_nu_g972	CMJ053C hypothetical protein	9236.94	8676.13	8710.3	9343.36	10617.6	11592.2	12846	15911.2	0.445006	1.2391e-05
CcyaKS1_nu_g973	CMJ054C glutamyl-tRNA reductase	17060.1	17385	18572.8	18133.4	19135.2	18584.8	19510.4	22117.8	0.144453	0.0235082
CcyaKS1_nu_g974	CMJ057C 60S ribosomal protein L19	13626.6	14775.6	14951.6	13766.8	10156.3	10525.7	10912.1	12286.1	-0.358516	9.83887e-08
CcyaKS1_nu_g975	CMJ056C similar to vesicle transport v-SNARE protein	1211.54	1155.27	1007.97	959.579	1382.99	1340.92	1153.45	996.849	0.133829	0.198993
CcyaKS1_nu_g976	CMJ055C 2-oxoglutarate dehydrogenase E2 component	8479.73	9224.2	9385.67	8769.11	10751	10010.1	9688.96	9482.66	0.145167	0.0115858
CcyaKS1_nu_g977	CMJ060C hypothetical protein, conserved	4458.92	4585.17	4497.69	4476.08	4510.02	4203.63	3889.33	3483.57	-0.144814	0.0541698
CcyaKS1_nu_g978	CML127C hypothetical protein, conserved	9247.76	8694.09	8200.37	8438.11	8487.49	7273.2	6406.3	6099.85	-0.252446	0.00633012
CcyaKS1_nu_g979	CME063C similar to splicing factor 3b subunit 4 (U2 snRNP)	5887.89	5464.82	5648.2	5657.17	5039.54	4770.15	4530.35	4295.69	-0.267583	5.15199e-06
CcyaKS1_nu_g980	CMC070C similar to ubiquitin-specific processing protease Ubp2p	17922.2	17978.5	18862.1	19596.1	17505.5	17603.5	18500.3	18222.8	-0.0450292	0.339711
CcyaKS1_nu_g981	CMJ069C mitochondrial Rho GTP-binding protein Miro	6185.37	6715.13	6925.14	7541.22	6016.36	6901.07	7439	8259.09	0.0506601	0.592411
CcyaKS1_nu_g982	CME019C dynamin-related protein involved in mitochondrial division CmDnm1/DRP3	86.5389	68.6403	98.4215	102.812	97.2807	90.4343	105.037	141.55	0.167836	0.227291
CcyaKS1_nu_g983	CMJ067C hypothetical protein	4501.1	4126.87	3856.25	3665.29	4581.22	3977.03	3554.58	3471.58	-0.0399705	0.678085
CcyaKS1_nu_g984	CMJ066C phenylalanine hydroxylase	19893.1	19274.2	17392.6	16926.4	21804.9	19315.5	16559.6	16702.9	0.0138243	0.885207
CcyaKS1_nu_g985	CMJ065C hypothetical protein	6368.18	6127.99	5775.47	5571.07	5399.58	5119.41	4620.66	3790.66	-0.288631	0.0024627
CcyaKS1_nu_g986	CMI125C phosphatidylinositol 4-kinase	8852.93	8751.11	8722.18	8211.59	8354.11	7377.15	6955.04	7217.86	-0.193303	0.00265588
CcyaKS1_nu_g987	CMJ072C similar to ubiquinone/menaquinone biosynthesis methyl transferase	2659.99	2556.59	2460.54	2580.33	2637.61	2578.94	2775.15	2679.86	0.0519943	0.292782
CcyaKS1_nu_g988	CMT222C unknown ring-finger protein	4269.61	4329.62	4146.43	3869.24	3681.62	3438.58	3286.59	3205.27	-0.271371	9.79397e-06
CcyaKS1_nu_g989	CMJ074C probable carbon catabolite repressor Ccr4p	4013.24	4069.84	3781.59	3791.51	5053.58	4087.21	3855.95	3671.91	0.0732407	0.419572
CcyaKS1_nu_g990	CMJ076C similar to coenzyme F420-reducing hydrogenase, beta subunit	7838.26	8360.39	8533.82	8642.9	7231.87	7642.22	8224.33	9032.82	-0.0463381	0.53395
[truncated: 3,874 more rows]

## Sheet: S4
Supplementary Table 4. List of DEGs in Cc. yangmingshanensis CcyaKS1 during dialysis cultivation at 40°C in Sp medium compared with MA2 medium.
[truncated: 83 more rows]

[truncated: 7 more sheets: S5, S6, S7, S8, S9, S10, S11]
